# Supplementary material for: Functionally distinct promoter classes initiate transcription via different mechanisms reflected in focused versus dispersed initiation patterns
Source: EMBO J. 2023 Apr 4;42(10):e113519. doi: 10.15252/embj.2023113519 (PMC10183819; doi:10.15252/embj.2023113519)
Supplement: Supplementary file 3 — Dataset EV1 [file EMBJ-42-e113519-s006.xlsx]

## Sheet: Dataset_EV1
gene	P.Value_TATA_vs_control	P.Value_DPE_vs_control	P.Value_DRE_vs_control	P.Value_INR_vs_control	P.Value_TCT_vs_control	P.Value_Ohler1_6_vs_control	logFC_TATA_vs_control	logFC_DPE_vs_control	logFC_DRE_vs_control	logFC_INR_vs_control	logFC_TCT_vs_control	logFC_Ohler1_6_vs_control
FBpp0070006__Ech1	0.176475	0.0767411	0.21553	0.0512633	0.330527	0.418997	0.254774	0.383851	-0.715164	0.351551	-2.66888	-0.373791
FBpp0070027__Rab35			0.912586						-0.0353211
FBpp0070041__CkIIŒ±	0.323732	0.0898847		0.616172	0.547545	0.265022	0.234542	0.49035		-0.111498	-0.230118	-0.250702
FBpp0070044__CG33217	0.00180587	0.000669167	0.276662	0.000420143	0.00170473	0.00111185	0.875098	1.05529	0.393111	0.984123	1.26763	1.12247
FBpp0070058__GCS2Œ±			0.0589466						-1.46801
FBpp0070059__GCS2Œ±	0.0791768	0.441538		0.765967	0.96783	0.563785	0.46814	0.281216		-0.0383997	0.0114857	-0.15565
FBpp0070083__arg	0.0236606	0.512079		0.72445	0.514346	0.830836	0.441623	0.196228		0.0573674	0.212994	-0.0437942
FBpp0070087__CG17896	0.0182076	0.0342261	0.88088	0.11709	0.224551	0.778666	0.597505	0.405276	0.0882124	0.141381	0.26695	-0.0553979
FBpp0070089__CG18273	0.0149224	0.0163309	0.741164	0.0133652	0.0462639	0.0296397	0.652804	0.929144	0.0730771	0.573234	0.632616	0.600866
FBpp0070114__Mybbp1A	0.00165895	0.000194812	0.110002	0.000125664	0.00718601	0.00126514	0.553921	0.815722	0.442057	0.827993	0.860093	0.779087
FBpp0070115__su(sable)			0.759405						0.14905
FBpp0070116__CG13367	0.198197	0.0633881	0.336071	0.0393819	0.0552744	0.168307	0.236961	0.295935	0.382544	0.439698	0.562405	0.237436
FBpp0070123__SkpA	0.00280497	0.0103895		0.00103	0.166449	0.707052	0.350284	0.264977		0.375943	0.194665	-0.0315003
FBpp0070124__SkpA			0.00380274						-0.780732
FBpp0070129__CG5254			0.443906						0.366638
FBpp0070141__Rbf	0.00806631	0.000593727	0.0414109	0.00237131	0.221749	0.550187	0.493453	1.11129	1.86377	0.744973	0.243917	0.114943
FBpp0070143__RpL22	0.00337476	0.0121813	0.655858	0.00437458	0.042714	0.0542386	0.451198	0.340439	0.0714211	0.445508	0.713386	0.442709
FBpp0070150__RpL36			0.0574727						0.48935
FBpp0070160__MED22	0.000696491	0.02196	0.469922	0.00468388	0.36465	0.618214	0.652925	0.413994	0.988572	0.36596	-0.165306	-0.0741613
FBpp0070171__su(w<up>a</up>)	0.203023	0.413371	0.241762	0.0528473	0.533514	0.371998	0.802821	-0.711256	0.743687	-1.16685	-0.375215	-0.376963
FBpp0070205__CG11417	0.00398255	0.00353086	0.0566275	0.012241	0.00737895	0.0791492	0.495196	0.564091	0.438831	0.494206	0.61764	0.334552
FBpp0070249__rush	0.0936121	0.557168	0.398937	0.489901	0.265893	0.406595	0.470914	0.109358	0.733868	0.100859	-2.75072	-0.372568
FBpp0070278__sta	0.00324906	0.0008598		0.00233346	0.0686063	0.240649	0.645882	0.603754		0.438137	0.341551	0.119572
FBpp0070284__Ns3	0.116496	0.330904		0.198931	0.342866	0.573011	1.08786	0.289496		0.714925	0.453947	0.0956699
FBpp0070299__CG14805	0.00294357	0.000149662	0.369447	5.69e-05	0.00167113	0.000660834	1.25076	1.57122	0.297103	1.44405	1.37171	1.50075
FBpp0070302__mip130	0.0112936	0.00191021	0.930539	0.000706375	0.0882711	0.127772	0.251479	0.520219	0.0122689	0.464446	0.209508	0.166749
FBpp0070333__PIG-K			0.51237						-0.328755
FBpp0070347__trr	0.00493876	0.0107245	0.166412	0.00430019	0.0524223	0.027838	0.389766	0.368406	-0.528867	0.392351	0.499628	0.330801
FBpp0070350__Pgam5	0.0147197	0.0214266	0.0157232	0.0163546	0.176876	0.0651065	0.218788	0.349378	0.797081	0.270228	0.322247	0.25748
FBpp0070353__Gcna			0.284715						0.885475
FBpp0070355__Œ¥COP	0.0251939	0.030702	0.209358	0.118883	0.512763	0.726419	0.367309	0.386738	-0.417682	0.215092	0.161618	0.0461625
FBpp0070361__Unc-76	0.289366	0.412912		0.234166	0.281043	0.471386	0.24211	0.177981		0.400757	-2.28048	0.15353
FBpp0070380__fs(1)K10	0.0339604	0.110773	0.0265107	0.0421272	0.324207	0.208077	-0.595166	-0.442093	-1.32675	-0.67317	-0.288489	-0.294045
FBpp0070382__CG3071	0.000789076	6.08e-05	0.327221	7.49e-05	0.00093877	0.000806059	0.957666	1.3132	0.243084	1.21327	1.14533	1.19625
FBpp0070402__crn	0.00353115	0.00173335	0.827358	0.00121201	0.00645633	0.0126767	0.612541	0.733359	0.129931	0.689155	0.915101	0.592376
FBpp0070403__kz			0.351464						0.242547
FBpp0070409__Nmd3			0.484801						-0.59209
FBpp0070413__wapl			0.778177						-0.113713
FBpp0070416__ph-p	0.0209303	0.0106793	0.134203	0.00242297	0.0258239	0.101174	0.303314	0.384507	-0.4528	0.444525	0.48252	0.263796
FBpp0070417__ph-d	0.0262453	0.0104574	0.674331	0.00315813	0.0189183	0.0977569	0.270278	0.378041	0.953657	0.404999	0.469429	0.254493
FBpp0070418__CG16903	0.0160083	0.00319426	0.546351	0.0247091	0.0102846	0.0100408	0.398082	0.618327	-0.124483	0.477912	0.770672	0.487138
FBpp0070422__wds	0.00260985	0.00942793	0.295613	0.0201273	0.219829	0.542121	0.422571	0.299323	-0.267266	0.285488	0.114222	0.0478648
FBpp0070425__Zw10			0.558917						0.310643
FBpp0070426__Seipin	0.238271	0.00710533	0.0694055	0.212106	0.2118	0.0244612	-0.190943	0.669224	-1.96817	-0.240969	-0.356	-0.837314
FBpp0070430__eIF3g1	0.0103161	0.0426826	0.535865	0.066776	0.192265	0.98802	0.423883	0.242909	0.203378	0.334231	0.16994	-0.00274817
FBpp0070432__Klp3A	0.36733	0.188156		0.0859649	0.0537529	0.0039463	-0.0659107	-0.146528		-0.277904	-0.371043	-0.696952
FBpp0070450__sgg	0.058137	0.858074		0.701802	0.823067	0.671322	0.52153	0.0297179		0.0545105	-0.0748232	0.0696823
FBpp0070456__CG2662			0.589187						-0.147243
FBpp0070459__CG2694	0.03483	0.115101	0.251544	0.0143125	0.526583	0.140665	0.450656	0.445338	-0.644114	0.472007	-0.141017	-0.427964
FBpp0070465__dwg	0.126501	0.0579705	0.48733	0.0133485	0.440517	0.961118	0.263482	0.432613	-0.284547	0.440485	-2.10272	0.0224592
FBpp0070473__crm	0.576613	0.288171	0.784055	0.137866	0.3927	0.337375	0.0783899	0.236832	-0.166716	0.263272	-0.584519	-0.609067
FBpp0070474__ttm50	0.380109	0.471137		0.844953	0.565791	0.714354	0.139876	-0.120096		0.0244002	-0.102389	-0.0501258
FBpp0070476__CG2685	0.987914	0.439246	0.0771571	0.218604	0.838688	0.0720093	-0.00161805	0.12898	-0.395767	0.131251	0.0564375	-0.505447
FBpp0070501__Myc			0.0169804						-1.01903
FBpp0070558__Rala	0.0108201	0.175686		0.375789	0.759755	0.987051	0.647253	0.31327		0.16254	-0.0662667	-0.0031396
FBpp0070559__Rala			0.0502698						-0.960602
FBpp0070561__CG2875	0.00464614	0.00480373	0.844759	0.000334705	0.0377748	0.0101572	0.622507	0.717746	0.050502	0.704186	0.4457	0.598527
FBpp0070584__VhaAC39-1	0.136383	0.280102	0.359502	0.499605	0.276941	0.396381	0.467233	0.367414	0.728212	-0.118862	-2.85376	-0.496378
FBpp0070596__lva			0.266392						-0.416343
FBpp0070611__tyf	0.191413	0.775999		0.464251	0.328774	0.275879	-0.581242	-0.0444214		-0.125667	-0.402236	-1.77923
FBpp0070612__GlcAT-I			0.820368						-0.081884
FBpp0070616__NO66	0.00918198	0.0023127	0.954146	0.0133351	0.0294649	0.0763274	0.599917	0.77477	0.0153674	0.600706	0.627627	0.608045
FBpp0070620__CG3626	0.849269	0.384261	0.387263	0.577036	0.264501	0.438623	-0.043925	0.29717	0.541237	0.141641	-0.271946	-0.245981
FBpp0070636__Tip60			0.284032						-0.27208
FBpp0070639__Cmtr1			0.111955						-1.02355
FBpp0070643__CHOp24			0.992298						-0.00703069
FBpp0070646__CG3527	0.0009857	0.00256463	0.166849	0.00122259	0.00280995	0.00928735	0.903264	1.10485	0.462511	0.957572	0.878018	1.10276
FBpp0070649__pon			0.0646569						-0.98761
FBpp0070650__mRpL30			0.0037412						-1.81148
FBpp0070651__Cbp80	0.00514946	0.0122818		0.0445078	0.1122	0.281217	0.528143	0.489861		0.405869	0.459776	0.170735
FBpp0070652__Cbp80			0.3114						0.66725
FBpp0070653__Pp2C1	0.00914198	0.0197919	0.370902	0.00961051	0.519161	0.529633	0.450253	0.511679	-0.504246	0.492542	0.215774	0.156176
FBpp0070666__CG11444			0.929792						-0.0368799
FBpp0070674__ctp	0.382844	0.245895		0.312493	0.246237	0.518467	0.123959	0.41354		0.225161	-0.97517	-0.267463
FBpp0070679__Pdha	0.0444727	0.0147802	0.108658	0.0515278	0.134126	0.0374196	0.735564	0.618884	0.568092	0.319893	0.323011	0.360688
FBpp0070716__snf	0.0117733	0.0153459	0.0920772	0.0139592	0.0449921	0.154294	0.419156	0.42193	-0.661411	0.524986	0.708305	0.48615
FBpp0070719__Sas10	0.000268265	1.5e-05	0.524902	9.46e-06	0.000125238	0.000213188	1.60223	2.31132	0.22605	2.06927	2.49926	2.23986
FBpp0070723__Cdk7	0.000911542	0.0127016	0.763477	0.00597345	0.802945	0.161758	1.34066	0.455237	0.270941	0.544223	0.0718258	-0.26854
FBpp0070729__Mcm3			0.600438						-0.417242
FBpp0070730__XRCC1	0.437603	0.484411	0.00682681	0.288667	0.941863	0.0495168	-0.0448876	0.0472893	-0.438525	-0.0672346	-0.00760329	-0.209729
FBpp0070743__CG15784			0.875371						-0.0419424
FBpp0070748__Pop1			0.162398						-1.26791
FBpp0070761__spoon	0.0515084	0.0603681	0.20813	0.083839	0.0748832	0.275198	0.24874	0.268239	0.589548	0.189718	0.567252	0.158681
FBpp0070765__CG4119	0.00163316	0.00179728	0.0989585	9.13e-05	0.00853846	0.000142272	0.43658	-0.907815	-0.321588	-1.04367	-0.669613	-1.28084
FBpp0070766__RpL35			0.0638532						0.243198
FBpp0070773__CG4078			0.7199						0.225427
FBpp0070790__CG12236	0.0112419	0.0409235	0.342778	0.0436435	0.0546695	0.217598	0.433424	0.4505	-0.606836	0.334467	0.390046	0.210128
FBpp0070791__CG12236	0.0133455	0.0571622	0.929792	0.0727656	0.0699992	0.262671	0.47819	0.444035	-0.0368799	0.31158	0.350282	0.198224
FBpp0070792__Shmt	0.166162	0.22195		0.328679	0.303149	0.154703	0.391395	-0.259321		-1.42172	-1.6864	-2.13906
FBpp0070794__mof	0.00989329	0.0428846	0.177658	0.0230206	0.284901	0.729382	0.291481	0.207891	-0.318436	0.208683	0.177682	-0.0313516
FBpp0070795__GAA1			0.518098						0.348212
FBpp0070805__lin-52	0.00611687	0.000208121	0.367689	0.000300681	0.114135	0.178622	0.323496	0.629493	-0.141998	0.543766	0.21767	0.129582
FBpp0070806__IntS6			0.00637395						-1.3465
FBpp0070814__Rab18	0.039152	0.141238	0.908418	0.470763	0.476555	0.759711	0.411866	0.179176	0.0275531	0.0572131	0.119548	-0.0431675
FBpp0070859__Spx	0.0468707	0.0676893	0.226268	0.560734	0.353225	0.474187	0.310079	0.328444	1.46549	0.0789675	-2.62578	-0.286003
FBpp0070861__Spt6	0.087071	0.0670946		0.053116	0.38778	0.863608	0.198124	0.289327		0.236213	0.117532	-0.0233725
FBpp0070864__CG3815	0.0481578	0.0946366	0.416103	0.0317685	0.230488	0.830242	0.176944	0.199032	0.73847	0.25273	0.18072	-0.0180376
FBpp0070870__CG3847	0.00418543	0.0519245	0.0597958	0.04249	0.000276014	0.000148722	0.880055	0.716047	-0.462074	0.674496	3.27325	3.43218
FBpp0070871__kdn	0.0267959	0.0678227	0.371493	0.0445243	0.208384	0.694073	0.853041	0.505932	-0.563492	0.25722	0.476869	0.131944
FBpp0070874__CG3918	0.209028	0.183838		0.326168	0.253043	0.338505	0.257928	0.495236		0.163461	0.580812	0.241837
FBpp0070877__RpL7A			0.0382982						0.164284
FBpp0070886__CG12219	0.123987	0.28453	0.00908568	0.236753	0.337364	0.36953	-1.78992	-0.544457	-1.79225	-0.326535	-0.614958	-0.40988
FBpp0070891__Top3Œ≤	0.0247751	0.9905		0.824249	0.589654	0.123676	0.300514	0.00212854		-0.038853	0.184884	0.32764
FBpp0070898__schlank	0.0199314	0.0653404		0.0310583	0.103228	0.137936	0.922191	0.384668		0.397267	1.13196	1.12391
FBpp0070913__Mcm6			0.0104994						-2.00537
FBpp0070914__Fum1	0.174453	0.511925		0.355453	0.339542	0.412192	0.652069	0.120948		0.179995	0.358228	0.201366
FBpp0070923__sov	0.0578742	0.0224232	0.511075	0.00929167	0.0463773	0.28038	0.191311	0.316555	-0.167395	0.29671	0.346801	0.117807
FBpp0070925__pod1			0.252327						-0.319994
FBpp0070940__RpL17	0.00423587	0.000800047		0.0263016	0.0355475	0.0121251	0.588136	0.749985		0.572793	0.608672	0.531556
FBpp0070941__RpL17			0.0531578						0.515655
FBpp0070948__CG14442	0.000128515	0.000137479	0.0904458	8.06e-05	0.0302279	0.00103501	-1.42333	-1.52442	-1.11114	-1.48757	-0.579191	-1.31257
FBpp0070951__CG3198	0.172995	0.114129	0.141475	0.0332472	0.288167	0.0826504	-0.248944	-0.276518	-0.418554	-0.365149	-0.471006	-0.484281
FBpp0070952__CG3224	0.00118667	0.000445127	0.0281206	0.000296134	0.00225738	0.0119709	0.610946	0.837158	-0.454234	0.971391	0.879961	0.604124
FBpp0070953__CG3226	0.0119653	0.283048	0.0488194	0.261716	0.880841	0.255967	0.383155	0.152621	1.89174	0.191855	0.0435434	-0.285268
FBpp0070978__CG4617	0.0128076	0.0110165	0.0218305	0.00418666	0.123239	0.465121	0.254188	0.305698	-0.693891	0.36089	0.238292	0.082812
FBpp0070991__CG3032	0.00194949	0.00628837		0.00225774	0.0102547	0.00505652	-0.682868	-1.02983		-0.806204	-1.30273	-0.963743
FBpp0071026__ct			0.652981						0.206444
FBpp0071028__Hira	0.00856697	0.0736092	0.477626	0.00975512	0.0594738	0.381544	0.523915	0.308323	-0.295238	0.614838	0.44371	0.141331
FBpp0071031__Tom40	0.00907284	0.0130357		0.000136998	0.0326217	0.000244455	2.27024	1.65877		1.61557	1.88462	2.13101
FBpp0071034__NELF-B	0.0381047	0.033874	0.0160618	0.0234848	0.109554	0.92509	0.313819	0.333931	-1.86369	0.284345	0.362398	-0.0130231
FBpp0071036__CHES-1-like	0.00867227	0.0140308		0.00281814	0.497003	0.106184	0.401227	0.40143		0.476125	0.111614	0.222562
FBpp0071045__p115	0.850919	0.329295		0.421151	0.535133	0.265188	-0.211371	-1.03665		0.263718	-0.786306	-1.25743
FBpp0071046__bys	0.00240155	0.000948283	0.742308	0.00146886	0.00118289	0.00516587	0.563078	0.867882	0.0702181	0.604533	1.20218	0.991444
FBpp0071047__spidey	0.0151134	0.030011	0.231874	0.00985703	0.188871	0.0618569	0.895899	0.576363	0.699407	0.29468	0.324273	0.312734
FBpp0071049__Ykt6	0.0153832	0.295663		0.0549915	0.138227	0.754249	0.371716	0.150217		0.298749	0.306006	-0.0545641
FBpp0071050__RpS14a	0.00306263	0.00065288		0.00216768	0.0458197	0.165282	0.400613	0.417176		0.412897	0.276876	0.129459
FBpp0071052__RpS14b			0.0765273						0.169669
FBpp0071061__mys	0.0268372	0.17178		0.0635672	0.748989	0.697531	0.686557	0.384623		0.380265	-0.064207	0.0696701
FBpp0071072__Upf2	0.454845	0.466933		0.298054	0.465736	0.530882	-0.127012	0.138794		0.170542	-0.136648	-0.111475
FBpp0071081__l(1)G0193	0.464592	0.400916		0.458376	0.876706	0.50977	0.112747	0.207407		-0.0999424	0.0245094	-0.157094
FBpp0071082__l(1)G0193	0.43984	0.744964	0.282484	0.159945	0.894838	0.576096	0.125272	0.0950752	1.02602	-0.200062	0.0237115	-0.156129
FBpp0071084__mahe	0.000695525	0.0418307		0.000482517	0.0682376	0.0261545	-1.02565	-0.432058		-0.691626	-0.336191	-0.338181
FBpp0071087__RpS6	0.214769	0.85397	0.809753	0.0889403	0.83713	0.0441722	-0.107964	-0.023701	-0.018442	-0.140586	-0.0436956	-0.186604
FBpp0071102__CG1575			0.213047						0.977358
FBpp0071103__CG2116			0.0261127						1.65788
FBpp0071106__CG2129	0.00530216	0.00219639	0.0282497	0.0022837	0.0278045	0.00570757	-0.429589	-0.553437	-0.778408	-0.44556	-0.3849	-0.591101
FBpp0071108__CG10959	0.0463325	0.0545989		0.0694015	0.0567558	0.110579	-0.478491	-0.536386		-0.39318	-0.734341	-0.675277
FBpp0071109__CG18262	0.179082	0.29141	0.425186	0.105118	0.611695	0.326777	-2.21967	0.569254	1.39608	0.83849	0.383532	-2.13532
FBpp0071123__PIG-T	0.115133	0.576589	0.0431159	0.86069	0.227357	0.195934	0.482862	0.256698	0.885486	-0.0362426	-2.14576	-2.29535
FBpp0071128__ND-75			0.121948						0.630644
FBpp0071142__CG2260	0.0652126	0.00129297	0.214086	0.00458308	0.00370387	0.0020457	0.314849	0.58804	0.222522	0.56976	0.903488	0.749658
FBpp0071145__Es2	0.478972	0.0186689	0.250838	0.00423143	0.362171	0.317451	0.131632	0.88583	0.647159	0.804571	-1.85667	0.409235
FBpp0071167__CAH3			0.0446386						-1.44836
FBpp0071168__Ogg1			0.767176						-0.207851
FBpp0071172__Caf1-180	0.00947497	0.0214113	0.0537972	0.0201582	0.237579	0.267881	0.343446	0.307088	-0.49321	0.265009	0.196743	-0.125663
FBpp0071177__CG12112	0.0096641	0.0365366	0.0439964	0.0188947	0.060783	0.0100255	-0.701759	0.342197	-1.15353	-0.502727	-0.283521	-0.492233
FBpp0071178__IntS4	0.642717	0.599548	0.0394856	0.181784	0.349846	0.00910812	-0.0412084	-0.0734031	-1.83396	-0.200806	1.07624	-0.77104
FBpp0071193__CG1785	0.0231699	0.0205613	0.565693	0.0020064	0.0523927	0.179736	0.212289	0.418096	0.128816	0.475634	0.332991	0.168083
FBpp0071194__CG1789	0.00214941	0.0074854	0.166885	0.00761245	0.0283061	0.0174352	0.713154	0.904065	0.589701	0.991646	2.15885	1.8955
FBpp0071198__Rbm13			0.0958688						1.03628
FBpp0071206__CG10962	0.168017	0.379696		0.26058	0.712307	0.274318	0.601769	0.2133		0.299054	0.0608267	-1.71474
FBpp0071213__Moe	0.00384396	0.0191621	0.0944639	0.0442096	0.148972	0.457317	0.557785	0.491549	-0.385703	0.241405	0.305448	0.11906
FBpp0071217__l(1)G0020	0.00137725	0.000153122	0.394332	0.000203891	0.00173639	0.000604191	0.725757	0.977132	0.111149	0.868752	1.01865	0.932798
FBpp0071221__HP1b			0.629987						-0.13545
FBpp0071223__CG32708	0.488384	0.444823	0.0689572	0.35856	0.250873	0.098106	0.051211	0.082001	-0.481503	0.0727851	-0.255304	-0.305265
FBpp0071225__CG6999	0.00219179	0.0985366	0.691561	0.000606204	0.165974	0.172197	-0.947115	-0.755788	-0.166597	-1.0296	-3.5697	-3.4133
FBpp0071226__CCT2	0.145357	0.0423775	0.314506	0.773076	0.260204	0.937246	0.997004	1.18943	-0.666716	-0.0948084	-1.95154	0.0245854
FBpp0071234__CG7065	0.000960991	0.0101474	0.00487047	0.00628732	0.314688	0.454265	-0.773767	-0.411057	-0.5666	-0.435816	0.1809	-0.102013
FBpp0071235__Bap111	0.0269674	0.0393019	0.377358	0.00910488	0.176244	0.00509306	0.307226	0.270066	0.478209	0.315544	-0.21004	-0.418694
FBpp0071240__CG12056			0.763631						-0.231719
FBpp0071259__c12.1	0.25174	0.0900886		0.109204	0.136389	0.170527	0.165198	0.504454		0.255676	0.725826	0.37565
FBpp0071262__Cfp1	0.0842597	0.158661	0.0879585	0.0133291	0.403356	0.737038	0.168451	0.132311	-0.491141	0.254446	0.101335	0.0299598
FBpp0071267__mxc	0.365698	0.0395589		0.0684063	0.0987144	0.285043	0.0726144	0.254955		0.268663	0.328206	0.150801
FBpp0071279__Ost48	0.605112	0.606956	0.270316	0.0031509	0.139774	0.168193	0.186245	0.0567461	0.242961	0.312465	0.43703	0.35688
FBpp0071285__Bx42	0.00403086	0.000336439		0.00018149	0.00160169	0.0040963	0.481594	0.79021		0.711117	0.888236	0.595458
FBpp0071288__CG7246	0.00073052	0.000633949	0.0750224	0.000472966	0.00727285	0.00584629	1.33566	1.5823	0.548722	1.44807	1.14245	1.44013
FBpp0071293__BCL7-like	0.417711	0.049832	0.227359	0.00472687	0.267031	0.0640568	0.0730723	0.249172	-3.08429	0.37701	-0.170251	-0.325538
FBpp0071295__RpS28b			0.0473691						-0.506993
FBpp0071301__LysRS			0.140107						-1.02335
FBpp0071307__l(1)G0320	0.01595	0.0113219		0.00195948	0.0364572	0.00629018	0.86183	0.723354		0.507892	0.90859	0.697926
FBpp0071376__CG2909			0.0541093						-1.58051
FBpp0071381__flw			0.241384						1.25227
FBpp0071385__CG2889			0.849276						0.169778
FBpp0071394__nocte	0.874655	0.28014		0.245209	0.0335405	0.21626	0.0206972	0.188691		0.201277	0.649559	0.277632
FBpp0071395__nocte			0.173093						-0.956273
FBpp0071418__ZAP3			0.202582						-0.627139
FBpp0071419__Rab9D	0.0589732	0.314022		0.805377	0.269424	0.420941	0.701093	0.189407		0.0307239	0.36308	0.142629
FBpp0071427__Atg8a	0.291096	0.785225	0.619317	0.196617	0.526658	0.734283	0.249068	0.0352984	-0.138347	0.12927	0.170659	-0.0519878
FBpp0071440__Hmr	0.18351	0.081402	0.335685	0.0301925	0.0844376	0.254806	0.221807	0.358937	-0.532835	0.445528	0.388481	0.216535
FBpp0071448__Act57B	0.00711277	0.0153003	0.345842	0.1282	0.0852811	0.0634152	0.527203	0.438615	0.162067	0.15031	0.5926	0.415289
FBpp0071449__CG9344			0.549881						1.09956
FBpp0071451__ProsŒ±3	0.043633	0.424667		0.874913	0.279595	0.248377	0.57155	0.161711		0.0259947	-2.88105	-0.431149
FBpp0071455__CG9346	0.0471534	0.034489	0.593793	0.0338936	0.0130144	0.150966	0.245759	0.328077	0.177115	0.25052	0.526356	0.185624
FBpp0071461__cpa	0.0628723	0.0381853	0.156536	0.02635	0.689847	0.246376	0.361696	0.575068	-0.442223	0.430789	0.112459	0.245397
FBpp0071470__CG10527			0.0888148						-0.608359
FBpp0071477__grau	0.00036413	0.00031006	0.106	0.000105321	0.0380738	0.0276201	1.13708	1.17572	0.29454	1.28315	0.732614	0.714713
FBpp0071478__CG30291	0.125071	0.344958	0.0753798	0.213679	0.338646	0.370561	1.24507	0.281458	1.08009	0.593807	0.535259	0.56487
FBpp0071497__mago	0.159613	0.0257043	0.0197119	0.0131709	0.511977	0.849135	0.482331	1.05707	-0.674027	0.725402	-1.59219	0.122729
FBpp0071501__Hmg-2	0.0408871	0.00684728	0.66275	0.00885859	0.156817	0.489311	0.2053	0.291987	0.0715424	0.270888	0.182258	0.0629264
FBpp0071502__hng1	0.0258269	0.0133533	0.130194	0.00839746	0.0157703	0.00834829	0.946075	1.12331	0.393957	1.16293	1.20289	1.08939
FBpp0071503__Xpd	0.393977	0.848635	0.0658202	0.201525	0.435139	0.0181203	0.0891782	0.0237776	-1.30252	-0.18948	-0.264161	-0.568235
FBpp0071518__RpL29	0.000404653	0.00040592	0.415587	0.00169695	0.0402451	0.0378098	0.569054	0.530479	0.0656812	0.572952	0.514461	0.239712
FBpp0071529__dom	0.197426	0.102846	0.530922	0.0722319	0.279015	0.344693	0.138424	0.251152	-0.126007	0.263582	0.179777	0.113817
FBpp0071530__dom	0.0726681	0.00804224	0.01878	0.00561307	0.0299756	0.599617	0.160499	0.322054	-2.00922	0.304772	0.318081	0.050829
FBpp0071543__Sgf29	0.00334627	0.0428821		0.0185891	0.461741	0.619381	0.359953	0.279009		0.247193	0.099861	-0.0689482
FBpp0071554__CG4266	0.184931	0.0148071	0.416982	0.0454999	0.0216399	0.78912	0.118	0.324927	-1.00074	0.210301	0.381489	0.0251414
FBpp0071562__CG4038	0.0068253	0.000174762	0.590741	0.0017318	0.0170737	0.00104918	0.385694	0.68175	-0.189254	0.564231	0.704098	0.75635
FBpp0071583__NC2Œ±	0.123166	0.179364		0.199325	0.783745	0.952815	0.268817	-0.346495		-0.315343	0.12789	0.0291672
FBpp0071587__eIF3k	0.47772	0.859275		0.170147	0.12701	0.14565	-0.222993	-0.0222067		-0.605027	-0.60944	-0.316123
FBpp0071596__Tbp	0.00218831	0.0082015	0.642802	0.0151529	0.339115	0.742104	0.674532	0.654941	0.173828	0.603245	0.134492	0.0395619
FBpp0071600__Rae1	0.00304604	0.225601	0.377684	0.00601689	0.072124	0.0995098	0.673833	0.552321	0.200236	0.686367	0.68421	0.628033
FBpp0071617__CG10494	0.150275	0.141497	0.92487	0.210084	0.583208	0.84538	0.271149	0.353713	-0.0420948	0.250311	0.0985153	-0.0530757
FBpp0071618__TAF1C-like	0.481459	0.127172	0.864346	0.133405	0.579663	0.627004	0.0417647	-0.126308	0.0270927	0.0984401	-0.0546379	-0.0498589
FBpp0071626__HmgD			0.637392						0.250684
FBpp0071630__LBR	0.00475776	0.000499003	0.415265	0.00107237	0.012838	0.00205325	0.782306	1.32925	0.187456	1.21112	1.53819	1.49281
FBpp0071671__Synj			0.0110365						-1.85646
FBpp0071684__MED16	0.208545	0.0147858	0.874962	0.00880285	0.0204447	0.11531	-0.39472	-0.66007	-0.123653	-0.689245	-0.94069	-0.408584
FBpp0071698__Swim	0.256734	0.0570527	0.160692	0.0772821	0.193711	0.215314	-0.274849	-0.477745	-1.36976	-0.347114	-2.7675	-2.57912
FBpp0071729__Gp150	0.0137262	0.040332	0.61479	0.0313374	0.0753677	0.0684594	0.502518	0.398727	-0.107322	0.309587	0.581703	0.342841
FBpp0071731__Rtf1			0.135027						-0.735964
FBpp0071739__qkr58E-2			0.842908						-0.0899916
FBpp0071744__CG4554	0.00552588	0.00166781	0.936178	0.000582591	0.0145573	0.00548199	0.67661	0.789928	-0.0277337	0.782702	0.617807	0.675818
FBpp0071754__qkr58E-1	2.87e-05	2.98e-05	0.0284171	2.76e-05	0.103498	0.00198655	-1.05102	-0.845028	-0.237018	-0.877279	-0.167589	-0.532502
FBpp0071762__wdp			0.876542						-0.07852
FBpp0071771__bonsai			0.517553						0.280901
FBpp0071794__blw	0.0159217	0.00505764	0.765968	0.0408624	0.209839	0.0994131	0.672543	0.441305	0.113034	0.218603	0.381417	0.211081
FBpp0071808__RpL23	0.000303741	0.00183111	0.0929658	0.00057913	0.0434656	0.0267617	0.584594	0.479264	0.562232	0.560415	0.434247	0.247346
FBpp0071814__MED23	0.0108629	0.151271		0.144952	0.561007	0.850516	0.642577	0.281327		0.226858	0.170793	0.0441233
FBpp0071818__EMC8-9	0.035834	0.0669469	0.117167	0.0643405	0.729849	0.398997	0.630022	0.436186	0.377298	0.165261	0.086271	0.123215
FBpp0071822__CycB	0.072264	0.328278	0.266788	0.361618	0.259457	0.379209	0.583038	0.222988	-0.505138	-0.185503	0.32624	0.173496
FBpp0071845__Ugt317A1	0.0516124	0.12054		0.194133	0.483276	0.24398	0.666386	0.491904		0.123101	0.218119	0.184923
FBpp0071846__RpS24	0.0794319	0.111868	0.313025	0.00829935	0.464565	0.585089	0.155553	0.268893	0.129291	0.272473	0.141414	0.0459104
FBpp0071848__Cdk9	0.933713	0.313135	0.404406	0.0347721	0.152615	0.132236	0.0102229	-0.166943	-0.471282	-0.285701	-0.320734	-0.233847
FBpp0071864__twi	0.0853276	0.0556805		0.00202773	0.0260414	0.89792	0.286177	0.338656		0.583347	0.48895	0.0225506
FBpp0071869__l(2)k09913	0.0146406	0.0303385		0.243375	0.0236585	0.0427273	0.527464	0.389988		0.212674	0.413534	0.263395
FBpp0071892__Fib	0.00203638	2.88e-05	0.600013	0.000196788	0.0081266	0.000469838	0.488688	0.86607	0.0506204	0.727367	0.830943	0.792994
FBpp0071903__CNBP	0.358382	0.728851	0.0235024	0.0733864	0.0523621	0.0952488	-0.155927	-0.0561881	-0.414989	0.137104	-0.730594	-0.429213
FBpp0071905__Nup214	0.00204	0.00298923	0.174106	0.00139262	0.00504281	0.00519827	0.83422	1.00405	0.716361	0.9445	0.975586	1.01091
FBpp0071923__eIF2BŒ¥	0.194995	0.386301	0.0682743	0.254292	0.814914	0.594285	0.317432	0.180099	1.15084	0.25838	0.0371649	0.0862942
FBpp0071924__eIF2BŒ¥	0.0364205	0.128014		0.0667474	0.52275	0.8889	0.570795	0.411026		0.491406	0.15165	-0.0397572
FBpp0071940__roh	0.00428312	0.0178405		0.059252	0.0878112	0.0677041	1.24194	0.54913		0.230346	0.738497	0.421838
FBpp0071946__vir	0.0337288	0.0352331	0.0661139	0.0118339	0.240704	0.0297037	-0.391952	-0.42315	0.582758	-0.508033	-0.475895	-0.527632
FBpp0071970__levy	0.0467826	0.140983		0.0478645	0.279095	0.142161	0.462127	0.298675		0.619005	0.21629	0.56989
FBpp0072020__Rrp4			0.463907						-0.482824
FBpp0072021__pita	0.00411846	0.00465247	0.250628	0.00349314	0.0453227	0.13833	0.395037	0.424712	0.336376	0.516921	0.381702	0.234099
FBpp0072033__CG5543			0.102041						-1.02313
FBpp0072036__gbb			0.149896						1.37137
FBpp0072038__ken	0.0422541	0.124898	0.923768	0.24978	0.332959	0.196267	0.196695	0.15042	-0.0307637	0.101563	0.115479	-0.132261
FBpp0072041__DNAlig1			0.0280642						-2.22716
FBpp0072043__Lpt	0.0101616	0.0448655	0.422123	0.0120562	0.930148	0.571579	0.334447	0.328403	0.234488	0.332577	-0.0149365	-0.0983217
FBpp0072046__kcc	0.02203	0.102715		0.639917	0.076746	0.0992056	0.603116	0.477728		0.119872	0.499248	0.370746
FBpp0072052__GŒ±s	0.302674	0.829053		0.794584	0.858973	0.679249	0.204773	0.0326188		-0.036107	0.0278781	0.0616223
FBpp0072056__thoc5	0.918251	0.888959	0.799418	0.963557	0.98103	0.42771	0.0144114	-0.0191969	-0.223854	-0.00557364	-0.00348381	-0.141949
FBpp0072063__CG3065	0.00651292	0.00452732		0.00012316	0.00654045	0.00847904	-1.24794	-1.52578		-1.54189	-2.50398	-1.96356
FBpp0072064__CG3065			0.245856						-1.1613
FBpp0072072__Ak2	0.0304701	0.0717474	0.19177	0.359198	0.128568	0.722454	0.58897	0.757779	-0.665319	-0.129501	-0.528093	-0.115382
FBpp0072074__CG3163	0.0294451	0.00206182	0.587474	0.00143624	0.0190574	0.0290352	0.265917	0.462753	-0.127399	0.520807	0.393983	0.272816
FBpp0072076__MAN1			0.181603						0.518414
FBpp0072077__IntS1	0.916056	0.197577	0.0658335	0.0614784	0.0592761	0.00989587	-0.0125519	-0.249259	-0.951054	-0.367399	-0.823887	-1.1917
FBpp0072081__eEF5	0.181202	0.270432		0.685222	0.829597	0.609974	0.417278	0.272607		-0.0461899	0.0638143	-0.188321
FBpp0072082__eEF5			0.145894						-0.467341
FBpp0072085__RpL12	0.000156638	2.78e-05	0.0844539	3.94e-05	0.00551155	0.00462589	0.751047	0.807513	0.218362	0.810818	0.697502	0.568417
FBpp0072086__Rap2l	0.00799541	0.16101	0.168612	0.044397	0.0965475	0.400856	0.588974	0.23642	0.645749	0.316521	0.390991	0.133077
FBpp0072096__Œ≥Snap1	0.0324446	0.223678		0.191684	0.0693512	0.0667494	5.90482	1.71581		2.64827	5.14274	4.69317
FBpp0072097__tsr	0.0727703	0.280388	0.62581	0.820324	0.693077	0.271116	0.447406	0.265524	-0.216491	-0.0223933	-0.104821	-0.297524
FBpp0072119__CG3735	0.524638	0.0124996		0.037248	0.336355	0.367949	0.0847124	0.484705		0.413934	0.175869	0.205921
FBpp0072121__SERCA	0.0132508	0.021082		0.0112884	0.151075	0.0599756	0.749105	0.416867		0.299117	0.368299	0.235328
FBpp0072127__SERCA			0.513358						0.242015
FBpp0072128__Nap1			0.291792						-0.2275
FBpp0072130__Upf3	0.986868	0.282207		0.432824	0.970683	0.0750829	-0.00172616	-0.123999		0.0972626	-0.00711578	-0.286776
FBpp0072132__DCP1	0.0168439	0.0158962	0.0586545	0.0542623	0.0992107	0.300111	0.382638	0.506217	-1.34479	0.397844	0.357313	0.203092
FBpp0072135__MtpŒ≤	0.010181	0.0064604	0.065492	0.00276626	0.0868796	0.0904526	0.616868	0.436887	0.382291	0.360768	0.450602	0.253624
FBpp0072143__ytr	0.0876905	0.0330989		0.019164	0.120298	0.003544	0.110914	-0.249877		-0.217346	-0.180074	-0.449584
FBpp0072144__eIF6	0.00207004	0.00021726	0.195191	8.98e-05	0.000928233	0.000488787	0.959022	1.30826	0.286222	1.20754	1.27045	1.10991
FBpp0072151__Ssrp	0.00117048	0.00331328	0.492148	0.00208794	0.104476	0.295554	0.43289	0.481811	-0.0757934	0.489349	0.245228	0.102122
FBpp0072158__snama	0.000455657	0.000666924	0.0139632	0.000478966	0.0489743	0.0027041	-0.672854	-0.494247	-0.563071	-0.474533	-0.26201	-0.485659
FBpp0072159__enok			0.4943						0.137802
FBpp0072166__Nop60B	0.00203593	2.05e-05		0.000162906	0.00271404	0.000664138	0.57162	0.881216		0.79621	0.897382	0.853223
FBpp0072167__ocm			0.484056						-0.159706
FBpp0072177__Œ≤Tub60D	0.125574	0.134824	0.823051	0.087775	0.317347	0.438151	0.122132	0.228425	0.0950532	0.179319	-0.340155	-0.191646
FBpp0072184__mRpS17	0.586256	0.478491	0.398958	0.81215	0.374073	0.845306	-0.094144	0.125277	-0.868594	-0.0327237	-0.350876	-0.0273614
FBpp0072214__CG11414			0.125013						-1.07206
FBpp0072222__CG3548	0.401032	0.0195469	0.00577372	0.0497412	0.738994	0.608301	0.0371212	-0.14149	-0.371329	-0.151296	0.0588276	-0.042998
FBpp0072228__Cyp9c1	0.00207405	0.0168153	0.4843	0.0476275	0.0567949	0.0826809	1.27116	0.652061	-0.725906	0.419815	0.68252	0.44518
FBpp0072239__CG4806	0.000601563	0.00520739	0.000979841	0.0410534	0.0399675	0.00220909	-0.389022	-0.229016	-0.648181	-0.154141	-0.232171	-0.381446
FBpp0072245__CG4707	0.00961469	0.145332	0.00455631	0.00751324	0.00521711	0.0033066	-0.325	-0.155295	-0.969376	-0.29303	-0.607663	-0.575183
FBpp0072246__ATPsynF	0.0330695	0.0039955		0.000913153	0.0998167	0.00870012	0.950128	0.775804		0.5336	0.84004	0.757434
FBpp0072247__ATPsynF			0.457993						0.804977
FBpp0072250__Nurf-38	0.213194	0.921807		0.341255	0.162611	0.0132571	-0.229902	-0.0120706		-0.0760631	-0.176619	-0.438007
FBpp0072251__CG4622			0.193435						-0.688231
FBpp0072254__Letm1			0.0413919						1.36427
FBpp0072255__Letm1	0.022345	0.0275253		0.0488035	0.684373	0.614069	1.08971	0.877205		0.618004	-0.21296	-0.349832
FBpp0072271__Slik	0.69086	0.505871	0.634426	0.782872	0.0750318	0.154863	0.0696898	0.103283	0.129851	0.0402134	0.387542	0.188509
FBpp0072281__CG3594	0.00465397	0.0905693	0.0146367	0.117659	0.0452788	0.0315518	-0.257996	-0.157481	-0.657133	-0.112613	-0.556518	-0.485238
FBpp0072305__zip			0.0648564						0.362571
FBpp0072306__zip	0.00198387	0.00341794		0.0750866	0.0183584	0.0681168	0.478237	0.826524		0.605387	0.552474	0.676378
FBpp0072312__RpL19			0.0136161						0.416264
FBpp0072315__CG2790			0.782098						0.321075
FBpp0072330__Orc4	0.194247	0.275088	0.164216	0.216189	0.277231	0.483652	-2.15061	0.737492	0.663433	0.55995	-1.81059	0.131211
FBpp0072334__TyrRS-m			0.789605						0.126276
FBpp0072340__Eps-15			0.146135						1.61906
FBpp0072353__CG30428	0.0402392	0.229911		0.392285	0.929085	0.577963	-0.3983	-0.240465		-0.123672	-0.0264212	-0.146366
FBpp0072425__thoc7	0.418492	0.0905921	0.583888	0.89179	0.0303513	0.0575042	0.195968	0.548598	0.170209	-0.0604163	0.916003	0.597774
FBpp0072427__Prp4k	0.548356	0.549468	0.0924351	0.436777	0.708793	0.259156	0.054671	0.0619528	-0.342624	0.059511	0.0570093	-0.138851
FBpp0072431__rno	0.061742	0.055346		0.00972856	0.112884	0.455735	0.275054	0.346191		0.401429	0.319391	0.123814
FBpp0072451__Hipk				0.193286						1.57899
FBpp0072456__Rev1	0.316498	0.750524	0.101668	0.944725	0.237147	0.373327	-0.188567	-0.0581249	-1.40026	0.0105514	-0.286642	-0.162721
FBpp0072457__MED30			0.383425						-1.03482
FBpp0072468__Cdc5	0.00382924	0.000522742		0.000661481	0.00211048	0.00462929	0.524361	0.745824		0.548142	0.876135	0.568777
FBpp0072475__CG32344	0.0167184	0.0017451	0.0106807	0.000758333	0.0147058	0.0575619	0.230859	0.441592	0.764038	0.529654	0.407545	0.221404
FBpp0072480__CG13887			0.3321						-2.68204
FBpp0072486__Usp10			0.0508015						-1.46881
FBpp0072494__Sf3b3	0.0494356	0.0458148	0.23116	0.215783	0.290115	0.84839	0.233287	0.267029	-0.38381	0.126344	0.139409	0.020214
FBpp0072506__ebd1	0.00162789	0.000712639	0.0262262	0.000141263	0.107739	0.534713	0.480633	0.661586	-0.99865	0.829231	0.371741	-0.0605122
FBpp0072539__trio			0.67544						0.171835
FBpp0072540__trio	0.498114	0.865689		0.381785	0.355064	0.213949	0.311745	-0.0827502		0.520049	-0.45872	-0.513906
FBpp0072546__Sac1			0.268034						0.545857
FBpp0072561__Ctr9	0.894572	0.429274		0.455858	0.534519	0.589652	0.018679	0.0815406		0.0680162	-0.0834517	-0.0786149
FBpp0072562__Ctr9			0.616099						-0.112664
FBpp0072567__Myo61F	0.0273586	0.023636	0.635782	0.321387	0.181218	0.260985	0.607087	0.854167	-0.374753	0.410563	0.309052	0.517708
FBpp0072590__cue			0.367054						-0.834849
FBpp0072593__hfp	0.248201	0.267037	0.0302483	0.0750818	0.647028	0.0615838	0.0900423	-0.138938	-0.478796	-0.17136	-0.0608092	-0.330358
FBpp0072602__Ptp61F			0.544806						-0.480636
FBpp0072605__CG2199	0.727872	0.44664	0.00520888	0.871889	0.135149	0.220645	0.0166455	-0.0507751	-0.310867	-0.0129653	0.240109	0.130173
FBpp0072611__sturkopf	0.0898158	0.790674		0.452305	0.295164	0.377795	1.19138	0.041589		0.123337	0.821552	0.336311
FBpp0072614__Rac1	0.0135673	0.339297		0.716092	0.497366	0.796332	0.796432	0.34915		0.0707151	0.132206	0.0636769
FBpp0072616__Klp61F	0.0235373	0.0515651	0.113709	0.061681	0.831949	0.260073	0.325486	0.293271	-0.324138	0.264061	0.0319737	-0.216908
FBpp0072624__Pcyt1	0.760542	0.0323881		0.0440974	0.183129	0.310361	0.0622026	0.51549		0.433934	0.401958	0.298247
FBpp0072637__ABCB7	0.00910045	0.0524682	0.88313	0.0962135	0.280784	0.65391	0.795454	0.657566	0.0782398	0.429141	-2.30164	-0.326679
FBpp0072659__mRpL46			0.0111113						-1.45007
FBpp0072674__CG2021			0.2054						0.919579
FBpp0072687__RpL23A	0.0018553	5.16e-05		6.02e-05	0.00586547	0.00755089	0.683482	0.675597		0.729771	0.528591	0.478886
FBpp0072689__Srrm234	0.000935979	0.000510108	0.434523	0.00104793	0.00407425	0.0046154	0.465066	0.676654	0.869187	0.555897	0.877232	0.536039
FBpp0072693__Œ±COP	0.0592584	0.701649		0.839399	0.464832	0.330454	0.259425	0.0666311		0.0237419	-0.138311	-0.20294
FBpp0072694__Œ±COP			0.23119						0.360147
FBpp0072705__CG12104	0.211145	0.110596		0.910064	0.780887	0.429925	-1.09356	0.827407		0.0503378	0.0642413	0.227308
FBpp0072706__CG7879			0.376475						-0.248754
FBpp0072707__CG7879	0.095166	0.556393		0.92597	0.158761	0.886879	-0.180046	0.0648937		-0.00806547	0.296242	0.0161507
FBpp0072720__Mfap1	0.18909	0.00755675	0.0440693	0.010961	0.0841034	0.517964	0.194581	0.495359	-0.48085	0.413768	0.315921	0.124849
FBpp0072723__SCOT	0.045429	0.155254		0.250915	0.114517	0.669606	1.73815	1.1317		0.605668	1.1889	0.2802
FBpp0072735__mu2	0.102619	0.236343	0.881053	0.0648037	0.135897	0.924577	0.143785	0.118549	0.0351968	0.198818	0.245342	-0.0111137
FBpp0072743__dre4	0.00119255	0.00187345	0.873966	0.00135629	0.0549061	0.800554	0.374036	0.395271	-0.0153094	0.43124	0.247106	0.0206287
FBpp0072745__HBS1			0.719486						-0.13851
FBpp0072768__CG9004	0.0240662	0.0149117	0.830242	0.0136667	0.0740767	0.231035	0.572227	0.541165	-0.0748377	0.648836	0.534032	0.332635
FBpp0072777__CG15877			0.145667						0.55085
FBpp0072788__CG9018	0.453822	0.346598	0.109598	0.56689	0.232797	0.305016	0.106661	-0.163199	-0.510101	-0.0636107	-0.685111	-0.514481
FBpp0072801__RpL8			0.0726701						0.437167
FBpp0072802__RpL8	0.116913	0.00395862		0.0314376	0.35059	0.245131	0.127324	0.32852		0.22958	0.272616	0.211478
FBpp0072806__CG16985	1.06e-05	0.474644	0.440435	9.47e-05	0.000450985	6.12e-06	-2.93243	0.116815	-0.356863	-3.50906	-2.19409	-4.31752
FBpp0072812__MEP-1			0.410556						-0.15902
FBpp0072829__CG12182	0.240174	0.225561	0.138237	0.0371501	0.0467378	0.00840137	-0.131311	-0.161449	-1.46596	-0.252439	-0.479213	-0.580697
FBpp0072830__msn	0.27734	0.165456	0.377534	0.100873	0.390704	0.380098	0.0839811	0.143871	-0.171816	0.147527	-0.31794	-0.1442
FBpp0072839__Non2	0.000792899	0.00338406	0.0135246	0.000284323	0.0440837	0.0115675	-0.342247	-0.324912	-0.445806	-0.530341	-1.29148	-1.10064
FBpp0072848__CPT2	0.0249289	0.174348	0.214098	0.0821753	0.965965	0.285516	0.915423	0.565346	-0.859761	0.360316	-0.0104733	0.196609
FBpp0072852__Jafrac2			0.137865						-1.2704
FBpp0072860__CG16753	0.0439691	0.0781238	0.120138	0.0211031	0.195691	0.683149	0.17947	0.191039	-0.251013	0.233896	0.177059	-0.0444044
FBpp0072891__CG15812	0.0692454	0.0149038	0.300626	0.00230138	0.0580673	0.026453	0.249249	0.665665	-0.616903	0.676891	0.546731	0.556239
FBpp0072904__Hsp83	0.0106996	0.0204321	0.687224	0.0192508	0.0790578	0.0607017	0.579117	0.352235	-0.0775489	0.230774	0.427312	0.227815
FBpp0072908__eIF1	0.601026	0.104543	0.0491968	0.31786	0.367996	0.389983	0.0610983	0.222389	-0.77211	0.108261	0.230337	0.114951
FBpp0072932__PHGPx	0.00994193	0.0108336	0.0545242	0.00250437	0.0880341	0.0331354	0.783693	0.43447	-0.422025	0.385616	0.435907	0.247582
FBpp0072940__Ythdc1	0.975081	0.788641	0.0454952	0.539748	0.538741	0.300225	0.00188569	-0.024805	-0.241139	-0.0753876	0.16171	-0.133963
FBpp0072944__CG14969			0.351865						-0.600138
FBpp0072946__Strip	0.0962143	0.649971		0.117993	0.299451	0.623556	1.06849	0.0751051		0.748806	1.20576	0.503763
FBpp0072957__RpL28			0.00910748						0.305905
FBpp0072960__RpL28	0.00086702	0.000121275		0.000598679	0.0311145	0.0198967	0.719063	0.632217		0.58755	0.478085	0.32472
FBpp0072971__CG14965	0.0019462	0.00901515	0.259956	0.00206001	0.0161581	0.0792887	0.637138	0.516172	0.636137	0.584834	0.600641	0.318009
FBpp0072975__ND-30			0.874705						-0.150489
FBpp0073003__eIF5B	0.169843	0.290895		0.360742	0.622172	0.194727	0.384979	0.248966		0.18729	-0.104572	-0.52451
FBpp0073007__IntS10	0.612182	0.308986		0.207886	0.372931	0.391235	-0.0881114	-0.441143		-0.587711	-0.366079	-0.34101
FBpp0073017__Sc2	0.0220129	0.0150863	0.910107	0.010287	0.217705	0.33824	0.681838	0.408174	-0.0281566	0.272569	0.202472	0.106074
FBpp0073058__Rcd5	0.0126412	0.140024	0.103172	0.0312558	0.836588	0.629452	0.281855	0.188043	-0.292981	0.24967	-0.0310222	-0.0769001
FBpp0073065__Fit1			0.412437						-0.410512
FBpp0073067__Ack	0.905961	0.671316	0.239083	0.245928	0.273436	0.270658	0.0212747	-0.0686079	-0.631635	-0.372817	-1.64911	-1.56408
FBpp0073081__CG14997			0.694045						0.0919446
FBpp0073082__CG14997	0.12292	0.554991		0.749642	0.375193	0.488023	0.84809	0.107906		0.0461587	0.323689	0.15318
FBpp0073083__pav	0.452986	0.144891	0.687397	0.105339	0.0678237	0.0345863	-0.0657168	0.263889	-0.0742627	0.162886	0.442192	0.477766
FBpp0073085__CG1309	0.118025	0.449486		0.449455	0.338739	0.722547	1.10275	-0.156914		-0.133843	-0.39289	-0.051661
FBpp0073089__CG1316	5.54e-06	0.00281878	0.000177488	2.98e-06	0.00076669	1.05e-05	-2.8136	-0.555421	-1.44439	-3.04474	-2.39393	-3.28382
FBpp0073090__TfIIEŒ≤	0.0012472	0.00356114	0.01288	0.0703611	0.526178	0.0734504	1.38066	0.667815	-1.03474	0.558242	-0.277711	-0.679585
FBpp0073098__CG11583	0.00295451	0.000387329	0.181169	0.00065967	0.00408353	0.00179562	0.419991	0.622151	0.340093	0.700634	0.743471	0.53938
FBpp0073106__ImpL2	0.0884509	0.0389306	0.11419	0.753531	0.371284	0.824915	0.235695	0.391403	-0.93889	0.0514487	0.164263	-0.0472667
FBpp0073119__Rop			0.144828						-0.632281
FBpp0073120__RfC4	0.0108141	0.0344417	0.00211911	0.159019	0.0161159	0.0042761	-0.240153	-0.164466	0.673045	-0.0930904	-0.449622	-0.477761
FBpp0073126__Chd64	0.00845814	0.290323	0.616066	0.506252	0.659095	0.234786	0.373329	0.0986787	-0.168722	-0.049333	-0.0616346	-0.193196
FBpp0073127__CG14995	0.365663	0.735411		0.210753	0.805752	0.845701	-0.186982	-0.0549866		-0.665399	0.039305	-0.027569
FBpp0073142__Claspin	0.0754874	0.336973		0.113936	0.259781	0.641935	0.651789	0.237979		0.378628	0.252997	-0.135414
FBpp0073173__HDAC1	0.00105806	0.00334156	0.020293	0.00289177	0.031001	0.0528907	0.456295	0.432966	-0.543342	0.382387	0.44619	0.255622
FBpp0073191__CG15019			0.169053						0.27665
FBpp0073236__CG2202			0.313182						-1.00282
FBpp0073237__CG2186	9.44e-05	0.000323867		0.000229903	0.0124186	0.00100026	-1.23199	-0.910202		-1.02111	-0.632381	-0.907365
FBpp0073266__feo	0.341081	0.869498	0.281804	0.768153	0.845804	0.114568	-0.0955219	-0.0184772	0.25752	-0.0333597	0.038241	-0.247424
FBpp0073267__sbr	0.244445	0.0638457	0.104035	0.00329709	0.0633229	0.0242233	0.231298	0.584314	0.424265	0.583902	0.635648	0.567802
FBpp0073280__sesB	0.0089731	0.00451714		0.00570052	0.548864	0.34804	0.832639	0.390319		0.343803	0.0875912	0.162174
FBpp0073291__Hsp60A	0.0150052	0.0192985	0.0979008	0.0188529	0.123383	0.155821	0.85627	0.675981	-0.609319	0.347344	0.618794	0.346523
FBpp0073292__Rpt3	0.0770751	0.359961	0.409924	0.667361	0.373814	0.533707	0.406644	0.33546	0.586546	0.0856472	0.209022	-0.173686
FBpp0073296__Lint-1			0.13269						0.429186
FBpp0073297__Dlic	0.0131416	0.0798365		0.244601	0.750633	0.81802	0.641285	0.418585		0.249147	0.117439	0.0592836
FBpp0073307__CG1738	0.00134512	0.000140681	0.142426	0.00015667	0.00305544	0.0019252	0.602583	1.01818	0.495505	1.09836	0.869017	0.870598
FBpp0073309__CG1737	0.00886381	0.00121106		0.000594486	0.0313271	0.010642	0.313432	0.45275		0.526734	0.548367	0.535132
FBpp0073316__l(1)10Bb	0.00674887	0.00473242	0.0204029	0.0179063	0.0485454	0.0694659	0.591833	0.59754	-2.09724	0.511566	0.553452	0.391135
FBpp0073327__Ran	0.00121144	0.000512042		0.00142915	0.0123163	0.00940351	0.649514	0.699969		0.644056	0.465702	0.64521
FBpp0073328__Ran			0.329293						-0.135148
FBpp0073332__Klp10A			0.487155						-0.1358
FBpp0073334__Klp10A	0.885528	0.763952		0.0938666	0.112939	0.0647728	-0.016633	-0.0329622		-0.18821	-0.296389	-0.372287
FBpp0073336__SrpRŒ±	0.021723	0.0279119	0.0132348	0.0165552	0.129703	0.297321	0.617653	0.387694	0.712768	0.277248	0.279598	0.106159
FBpp0073337__CG11122	0.328275	0.453714	0.796888	0.193181	0.536563	0.310564	0.168759	0.134588	-0.11896	0.25612	-0.341971	-0.30483
FBpp0073338__Tim8			0.755353						-0.0946905
FBpp0073348__HP5	0.199352	0.0101641	0.31227	0.0217567	0.0716088	0.0416781	0.22849	0.723825	-0.775765	0.562799	0.54547	0.426672
FBpp0073355__Spase25			0.589666						0.238033
FBpp0073361__CG11696	0.00320426	0.00038753	0.0101462	0.000227873	0.000877349	0.0124718	-0.322446	-0.710048	-0.614384	-0.584709	-0.866588	-0.434572
FBpp0073362__CG11695	0.00020159	0.00212448	0.169366	0.00163678	0.069704	0.0157575	-0.99087	-0.821682	-0.583989	-0.843388	-1.52958	-1.25535
FBpp0073367__CG1703			0.144515						-0.749674
FBpp0073380__RPA3	0.186698	0.581953		0.0246795	0.146248	0.0122952	-0.492488	-0.112641		-0.452533	-0.631853	-0.764998
FBpp0073381__CG2247	0.00221865	0.00891447		0.00232566	0.155428	0.965738	0.364452	0.317754		0.374025	0.292939	-0.00483321
FBpp0073385__e(y)2		0.233468			0.279543	0.280646		2.49028			2.53758	1.94533
FBpp0073387__RpII215	0.193595	0.160814	0.00288413	0.00459721	0.0318582	0.000668651	-0.136479	-0.144774	-0.9471	-0.417508	-0.441569	-0.836682
FBpp0073402__Karl			0.057253						-0.832103
FBpp0073438__Nrd1			0.62241						-0.376911
FBpp0073441__p24-1			0.254347						-0.927167
FBpp0073446__Hsc70-3	0.00578764	0.00273477		0.00792471	0.0859281	0.334212	0.300671	0.291992		0.240267	0.2467	0.0595334
FBpp0073448__Hsc70-3			0.308137						-0.137983
FBpp0073459__Tango4	0.00223248	0.000670153	0.306882	0.00124998	0.0105587	0.0164887	0.642147	0.790216	-0.385441	0.539315	0.650994	0.49188
FBpp0073474__Usp7			0.380004						-0.699219
FBpp0073493__LIMK1			0.658128						-0.513547
FBpp0073519__CG4004	0.649011	0.0989829		0.0353499	0.427992	0.132022	0.0913599	0.372545		0.433508	-0.143564	-0.245659
FBpp0073526__Brms1	0.027722	0.079666	0.0399903	0.118039	0.87302	0.522366	0.266426	0.212015	-0.411194	0.17066	-0.0189113	-0.0953159
FBpp0073537__CG12717			0.878034						0.121797
FBpp0073538__Paics	0.14581	0.531227	0.752394	0.453604	0.240046	0.265691	0.345453	0.108519	-0.122466	-0.112514	-0.291486	-0.262309
FBpp0073551__lic	0.0310017	0.260723		0.0729237	0.20567	0.246951	0.470025	0.199618		0.378285	0.24382	0.189351
FBpp0073561__REG	0.000995019	0.49405		0.738296	0.109636	0.702699	0.523643	0.0800237		-0.0346479	0.324019	-0.0473247
FBpp0073568__Coq5	0.138388	0.597847		0.803757	0.281631	0.369244	0.541967	0.0914383		-0.0354496	-2.56021	-0.402206
FBpp0073572__Bap60	0.00569235	0.0308361	0.147195	0.111602	0.348178	0.0131038	0.41593	0.278205	-0.431509	0.174282	-0.144535	-0.327757
FBpp0073588__CG1622	0.0151619	0.0600459	0.416285	0.00670639	0.145269	0.0306446	-0.476055	-0.374108	-0.223905	-0.520708	-0.51254	-0.676025
FBpp0073595__Jafrac1	0.417618	0.117771		0.542315	0.370509	0.750012	0.0641274	0.216009		-0.0513031	0.199988	-0.043651
FBpp0073597__CG15747	0.0219832	0.00263307		0.0194553	0.0049972	0.141328	0.337583	0.570926		0.378164	0.750115	0.226773
FBpp0073600__CG1640	0.20542	0.8852		0.362555	0.890008	0.484877	0.304544	0.0218542		0.162824	-0.0220658	-0.148727
FBpp0073606__Tim9a	0.383056	0.519481		0.217689	0.271107	0.263546	-0.118855	-0.0879435		-0.177251	-0.291754	-0.232478
FBpp0073608__CG1673	0.00857516	0.201005		0.152238	0.450596	0.214848	0.647394	0.831917		0.467889	0.448702	0.62753
FBpp0073609__GstT4	0.0210054	0.760797	0.0548062	0.315304	0.156377	0.0164419	0.335471	-0.0221601	-0.781157	-0.0662928	-0.198672	-0.324391
FBpp0073610__Set2	0.92629	0.188979	0.535795	0.0899321	0.145798	0.507454	-0.0100042	0.165447	-0.243882	0.213843	0.243513	-0.0808371
FBpp0073624__RpS15Aa			0.761587						0.0378775
FBpp0073626__RpS15Aa	0.000716283	0.00952949		0.011566	0.272849	0.0734757	0.531871	0.616226		0.578594	0.219795	0.445808
FBpp0073637__BthD	0.728438	0.210721	0.657673	0.120384	0.484785	0.266884	-0.0763459	0.34274	0.379889	0.457219	0.400804	0.237572
FBpp0073648__mus101			0.00365079						-2.25171
FBpp0073651__Rtc1	0.000579815	0.000635026	0.91286	0.00152527	0.0621519	0.0301564	0.920919	1.23134	-0.0412293	1.01875	0.812082	0.922448
FBpp0073659__Nup93-1	0.40776	0.0644696	0.523426	0.277533	0.263631	0.12635	0.0812861	0.259645	-0.200342	0.166505	-0.337985	-0.212952
FBpp0073666__Clic	0.0158623	0.0535514		0.0528629	0.281351	0.269626	1.39449	1.2918		0.787306	-2.68628	-2.74675
FBpp0073669__CtsB	0.0159834	0.126878		0.270609	0.849042	0.75344	0.338645	0.180973		0.0910312	-0.0303055	0.0308693
FBpp0073671__Pdcd4	0.0141905	0.23709		0.21518	0.81405	0.348115	0.501812	-0.296926		0.143614	-0.0413882	-0.180289
FBpp0073673__g			0.0887716						-1.04305
FBpp0073678__DNAlig4			0.422821						0.415005
FBpp0073680__tth	0.572913	0.578018	0.518433	0.431758	0.784078	0.639955	-0.104712	-0.0985329	0.606695	0.136827	0.0447715	-0.0726601
FBpp0073681__Ndc80			0.76257						-0.163143
FBpp0073717__Prp16			0.82649						-0.157712
FBpp0073719__mRpL38			0.9264						0.105403
FBpp0073731__Œ≤NACtes3	0.0253264	0.00933185		0.00578007	0.0254349	0.121316	0.801046	0.731962		0.937519	0.93421	0.489423
FBpp0073739__mRNA-cap			0.975333						-0.032355
FBpp0073762__mRpS25			0.0219925						-1.23452
FBpp0073777__ND-B18			0.842864						0.246438
FBpp0073781__Dbct			0.166446						1.00724
FBpp0073785__opm			0.366789						0.678682
FBpp0073802__CG9521	0.00594049	0.0337378		0.0200523	0.677204	0.380684	0.609389	0.646258		0.5307	0.138507	0.302531
FBpp0073818__CG5877			0.883906						-0.0460521
FBpp0073828__Prp5	0.147049	0.911142	0.0535534	0.505813	0.25764	0.196172	0.162348	-0.012993	-0.505954	-0.0653406	0.203996	-0.206548
FBpp0073834__Pp1-13C	0.181884	0.33421		0.234772	0.463909	0.548912	0.394816	0.275617		0.363588	0.16084	0.107154
FBpp0073835__CG12608	0.00403062	0.00730641	0.720597	0.0147134	0.0531952	0.0475068	0.635439	0.652681	-0.15216	0.648806	0.648949	0.45397
FBpp0073837__CG9114	0.111822	0.0227768	0.294193	0.0198433	0.742937	0.94436	0.26524	0.554943	-0.30905	0.400244	0.0770827	0.0115365
FBpp0073844__RpL37a	0.00711428	0.00768268		0.00514739	0.502909	0.355495	0.239952	0.217196		0.312211	-0.0976779	-0.16886
FBpp0073847__Ahcy	0.0977547	0.423417	0.313999	0.645397	0.956275	0.712956	0.784819	0.163562	-0.597808	-0.0675959	0.00856934	0.0556238
FBpp0073856__CG6340	0.00202091	0.126697	0.250709	0.183043	0.121004	0.10915	-0.587434	-0.258678	-0.457751	-0.282091	0.252209	-0.209797
FBpp0073862__CG7872	0.00339429	0.060849	0.497231	0.0165243	0.240055	0.370079	1.18835	0.602819	-0.620739	0.447908	0.213006	0.189916
FBpp0073872__CG9281			0.529785						0.115035
FBpp0073882__CG9215	0.5819	0.493535		0.950158	0.129088	0.501	-0.265907	-0.243135		0.015008	-0.447665	-0.166209
FBpp0073887__CG9213	0.0419744	0.48563		0.605842	0.0798941	0.744417	0.410487	0.126245		0.0630812	0.437044	-0.0714706
FBpp0073890__mh	0.00084307	0.00171416	0.913437	0.00181596	0.122424	0.193961	0.745469	0.61942	0.0398214	0.650843	0.368901	0.19116
FBpp0073895__Scamp	0.322902	0.244109		0.350712	0.454133	0.737689	0.154709	0.22564		-0.136454	0.131329	0.0433013
FBpp0073902__CCT6	0.0474664	0.0196715	0.00252245	0.0334306	0.23492	0.816914	0.339877	0.380977	-2.47982	0.323466	0.18162	0.0390978
FBpp0073906__mRpL3	0.00327405	0.0139191	0.605718	0.0024397	0.161982	0.0168608	-0.46793	-0.394547	-0.305513	-0.430177	-0.230164	-0.518957
FBpp0073910__mRpS30	0.0771583	0.0709552		0.0460755	0.169336	0.639415	0.443187	0.862668		0.801861	0.487007	0.222192
FBpp0073918__CG8578			0.722378						0.14734
FBpp0073922__Gapdh2			0.941995						-0.0318712
FBpp0073927__CG15916	0.18347	0.440706		0.215239	0.796849	0.429965	0.270532	0.127423		0.236997	0.0391279	0.139695
FBpp0073943__CG8939	6.71e-05	2.24e-05	0.00758135	1.09e-05	0.000373165	0.000695821	0.922933	1.28357	0.601025	1.27417	1.14046	1.05605
FBpp0073955__Stim	0.0098925	0.0104514	0.774429	0.00744677	0.0202515	0.0260894	0.784255	0.737046	0.0643053	0.527254	0.550772	0.391364
FBpp0073961__Myb	0.0103184	0.0110704		0.00154393	0.12391	0.410175	0.219054	0.343998		0.381894	0.173106	0.0755779
FBpp0073965__ArgRS	0.115251	0.942839		0.437388	0.0577665	0.0299629	0.250542	-0.0154118		-0.148141	-0.504397	-0.69165
FBpp0073981__CG8944	0.736658	0.00502942	0.753273	0.0189713	0.010619	0.0114433	0.0644387	-1.97557	-0.159808	-0.957582	-2.03984	-1.40159
FBpp0073982__CG11679			0.0791862						-1.50577
FBpp0073983__Arp6	0.211765	0.0392672	0.989199	0.121958	0.885149	0.626705	0.206661	0.894781	-0.00892798	0.500504	0.102377	-0.174817
FBpp0073988__Mfe2	0.0304087	0.119465		0.263339	0.280972	0.98988	0.699723	0.391555		0.152662	0.438257	-0.00352077
FBpp0073989__ProsŒ±4	0.115596	0.218586	0.255935	0.0318493	0.0294677	0.542358	0.402258	0.360317	-0.937485	0.330017	0.60173	0.189128
FBpp0073996__caz	0.00450204	0.00379408	0.00223741	0.517543	0.997707	0.447435	-0.434491	-0.239694	-1.08516	-0.08777	0.000501213	0.12145
FBpp0074011__nonA			0.0604743						-0.310283
FBpp0074017__Cyp1	0.0572352	0.016406	0.185884	0.419053	0.213103	0.989648	0.22199	0.289286	-0.332223	0.0559172	0.233599	-0.00134046
FBpp0074020__CG9911	0.0343409	0.04154		0.00454235	0.0909617	0.141931	0.731359	0.623526		0.356522	0.450097	0.22903
FBpp0074022__CG9911			0.142917						-0.969721
FBpp0074034__Nipsnap	0.938241	0.948593	0.307733	0.275471	0.284286	0.270754	-0.0281451	0.00700277	-1.11718	-0.216638	-0.159869	-0.17609
FBpp0074047__mei-41			0.354022						0.595392
FBpp0074052__hang	0.00013361	0.00084106	0.797073	4.71e-05	0.0655597	0.0656164	0.728852	0.825489	-0.100108	0.808833	0.421587	0.381506
FBpp0074065__SMC3	0.00756251	0.0855008	0.845939	0.0834864	0.771048	0.335535	0.257731	0.158893	-0.035591	0.178339	0.0463636	-0.100194
FBpp0074070__Arp2			0.164331						-0.633269
FBpp0074075__eIF2Œ±			0.367639						-0.249827
FBpp0074080__TH1	0.0531615	0.25178		0.11264	0.842824	0.118526	0.33713	0.177441		0.234547	0.0372513	-0.267757
FBpp0074087__RpS19a	0.00410574	0.000647541		0.00196643	0.0461209	0.0452137	0.589474	0.452425		0.399946	0.532573	0.248602
FBpp0074088__RpS19a			0.122666						0.225361
FBpp0074104__mRpL22			0.183447						-1.00232
FBpp0074105__Sap30	0.0200959	0.116312	0.139831	0.0248482	0.452657	0.476962	0.283768	0.186647	0.393809	0.296788	-0.308852	-0.209939
FBpp0074107__CG4789	0.187597	0.321599		0.503484	0.752495	0.566691	0.389815	0.305439		0.109978	0.0513674	0.0987597
FBpp0074112__CG4829	0.0959194	0.110583		0.0927484	0.254638	0.339089	0.620558	0.496891		0.615421	0.242708	0.242795
FBpp0074115__Rcp	0.251685	0.397206		0.895222	0.374861	0.129598	-0.22675	0.155343		0.0218708	-0.234824	-0.427133
FBpp0074129__Rrp45	0.8103	0.838543		0.97799	0.12164	0.0329375	-0.019347	0.021259		0.00223746	-0.41663	-0.534082
FBpp0074130__CG9609	0.198214	0.390189	0.553608	0.223431	0.276045	0.395092	-1.94291	0.185753	-0.434867	0.462849	-1.66378	0.211004
FBpp0074151__SNRPG			0.702516						-0.187811
FBpp0074160__CG5004			0.441746						-0.371054
FBpp0074213__CG8611	0.0221511	0.00685976	0.442328	0.00484447	0.0182408	0.0263553	0.215195	0.351379	0.480142	0.330479	0.429665	0.282016
FBpp0074214__CG8611	0.0211673	0.00662758	0.898954	0.00441823	0.0181558	0.0257701	0.215372	0.350677	-0.019664	0.334087	0.434062	0.280826
FBpp0074215__Fim	0.162554	0.783058		0.396434	0.280001	0.0378367	0.311169	0.0417828		-0.0945544	-0.220269	-0.43658
FBpp0074226__ND-24	0.00735014	0.113859		0.477809	0.52535	0.933913	0.996355	0.330453		0.112785	-0.180045	-0.0278875
FBpp0074227__CG5800	0.010521	0.013575	0.522643	0.0062215	0.0279793	0.136953	0.278116	0.288351	0.108537	0.348182	0.344283	0.184418
FBpp0074228__Œ≤-Spec	0.0125173	0.00618311	0.239572	0.0720736	0.0304277	0.0528794	0.52075	0.72883	0.253309	0.471252	0.410014	0.523203
FBpp0074237__Taf9	0.000399278	0.00345023	0.179785	0.000552281	0.152796	0.119666	0.505231	0.487448	0.620581	0.539542	0.619572	0.427497
FBpp0074239__Spt7	0.733836	0.662187		0.620949	0.255878	0.175929	-0.0657159	0.132914		0.106476	-2.57136	-2.9299
FBpp0074241__CG32554	0.0860629	0.222828	0.412856	0.142527	0.300524	0.33029	1.09151	0.656375	0.48224	0.817233	0.644275	0.502751
FBpp0074246__CG8142	0.0184864	0.148382	0.000579273	0.117944	0.00757803	0.00331304	-0.260331	-0.130154	0.928623	-0.120301	-0.472567	-0.459816
FBpp0074254__IntS2	0.784244	0.631132		0.393187	0.300554	0.196944	-0.069321	0.195582		-0.31233	-0.613152	-0.566786
FBpp0074258__CG8289	0.00553746	0.000518717		0.00155563	0.00506718	0.00928242	0.303475	0.533128		0.536176	0.63062	0.48359
FBpp0074260__CG8326	0.0142628	0.966014	0.0261916	0.744595	0.119373	0.444932	-0.211002	0.00316824	-0.514597	0.0244361	0.177757	-0.0713028
FBpp0074267__CG6769			0.937956						0.148136
FBpp0074278__Vps4	0.0241365	0.0930077		0.0404097	0.231029	0.937949	0.359012	0.235054		0.283925	0.254353	0.0103415
FBpp0074285__scu	0.0567026	0.201647	0.284512	0.532236	0.367957	0.410554	0.444051	0.247462	0.895259	0.0929967	0.112818	-0.110557
FBpp0074288__Taf8	0.00346431	0.000587488	0.685157	0.000385826	0.117633	0.0491851	0.490601	0.617265	0.354535	0.531067	0.296762	0.246268
FBpp0074318__Arp8	0.608172	0.45648	0.509512	0.63228	0.207621	0.173354	0.0670033	0.175619	-0.184506	-0.0709259	0.288172	0.26668
FBpp0074329__CrebB	0.0639647	0.73605		0.411736	0.408277	0.298754	-0.26071	-0.0348759		-0.0806124	-0.124806	-0.134692
FBpp0074330__CG6179			0.431134						-0.398618
FBpp0074343__CG32549	0.115118	0.450101		0.314687	0.542323	0.16314	1.09382	0.567844		0.363215	0.348943	0.708926
FBpp0074348__Œ≤COP	0.00837894	0.0134108	0.494884	0.0125518	0.41728	0.230791	0.74592	0.659779	0.205241	0.445639	0.169724	-0.690907
FBpp0074385__Ing3	0.402079	0.568337	0.309361	0.144389	0.599494	0.278315	0.17094	0.142873	-1.143	0.236209	-0.132168	-0.244001
FBpp0074387__Rip11	0.0837834	0.42028		0.544068	0.370881	0.28822	0.335027	0.208596		0.0832186	-0.245373	-0.405366
FBpp0074395__Pgant7	0.319878	0.632091	0.487778	0.377521	0.727895	0.558064	0.201481	0.0785213	0.31457	0.157683	0.0568448	0.101104
FBpp0074414__Usp39	0.00883644	0.0282492	0.684397	0.222422	0.134197	0.274313	0.749535	0.489378	0.123364	0.158177	0.580425	0.259564
FBpp0074423__Flacc	0.000866788	0.00773143	0.0614467	0.00101616	0.716034	0.0066357	-0.632337	-0.389657	-0.385307	-0.494332	0.0592883	-0.449402
FBpp0074431__CG6961	0.0135751	0.010012	0.596699	0.00816847	0.0328284	0.0258013	0.33319	0.429561	-0.140932	0.409846	0.451706	0.366993
FBpp0074440__Mec2	0.244219	0.802831	0.564813	0.631738	0.644085	0.797162	0.311668	-0.0826846	-0.191258	-0.0803937	0.16439	-0.0591369
FBpp0074457__CG8010	0.757364	0.0698212	0.594262	0.269338	0.666473	0.450795	-0.0558711	0.453864	-0.263367	0.247046	-0.230925	-0.456813
FBpp0074462__Ulp1	0.00220511	0.000758045	0.55807	0.000589364	0.0239751	0.0367156	0.496014	0.694824	-0.145559	0.65355	0.613807	0.312465
FBpp0074466__CG7556			0.835459						0.0796236
FBpp0074481__ND-18			0.744887						0.379664
FBpp0074490__CG14200	0.0587856	0.0226798	0.222087	0.0181743	0.0907316	0.223475	0.327323	0.4268	-0.39968	0.331521	0.52767	0.236424
FBpp0074500__RpS10b			0.0200856						0.365309
FBpp0074502__CG14207			0.0465969						0.953959
FBpp0074503__CG14207	0.198881	0.12921		0.0890961	0.281592	0.377473	0.178397	0.312447		0.294458	0.218139	0.125153
FBpp0074509__CG14210			0.292509						2.69697
FBpp0074515__Elys	0.0380246	0.0817926		0.0404324	0.574227	0.248447	0.388221	0.392702		0.453364	0.135073	0.297437
FBpp0074537__CG14220	0.00649955	0.0225443	0.540301	0.0178707	0.0563628	0.156918	0.302337	0.296615	-0.14565	0.271965	0.377307	0.146883
FBpp0074540__Tao			0.68473						0.119745
FBpp0074541__Tao	0.710356	0.487852		0.385975	0.350033	0.183789	0.143044	-0.445872		0.127905	-0.646525	-2.81568
FBpp0074556__CG14230	0.0178904	0.00169706	0.918572	0.00292418	0.00678251	0.00215262	0.456882	0.748259	-0.0137132	0.658408	0.6502	0.655919
FBpp0074558__AP-1-2Œ≤	0.0114769	0.909044		0.705926	0.125333	0.0488511	0.497654	0.0198315		-0.0822433	-0.970582	-0.745844
FBpp0074562__parvin			0.483287						-0.369321
FBpp0074564__Abcd3			0.198739						0.658482
FBpp0074567__Nup205	0.0489491	0.094366	0.851041	0.164698	0.338969	0.561104	0.326018	0.356652	-0.0523114	0.186418	0.21186	0.0910653
FBpp0074578__CG12702	0.823178	0.988147		0.182611	0.205167	0.182516	-0.0310297	-0.00501861		-0.350393	-1.03702	-0.763603
FBpp0074580__CG18809			0.0336004						-1.05172
FBpp0074584__COX6B	0.997284	0.478638		0.0924805	0.216986	0.0408672	-0.00026162	-0.0878466		-0.156859	-0.332813	-0.251038
FBpp0074594__Su(var)3-3			0.269894						0.89019
FBpp0074595__Su(var)3-3	0.0418748	0.262658		0.0332565	0.378046	0.619392	0.375356	0.233082		0.393497	0.182785	-0.0950182
FBpp0074599__Clc	0.0907519	0.000780712		0.0877921	0.00485671	0.073176	0.561276	0.994007		0.622	0.860693	0.455423
FBpp0074608__polo			0.55996						-0.694568
FBpp0074609__Œ±Snap	0.118789	0.577362		0.581903	0.282293	0.382448	0.656742	0.0974808		0.0826527	-2.63037	-0.326946
FBpp0074619__CG17233	0.0334199	0.0131373	0.863136	0.0114087	0.0246183	0.0650108	0.183045	0.317864	0.0601222	0.296727	0.370557	0.242744
FBpp0074643__SREBP	0.011034	0.00317591		0.000652606	0.0649083	0.144817	0.519781	0.64394		0.610361	0.42925	0.227474
FBpp0074644__SREBP			0.0180063						-0.965569
FBpp0074650__Kap-Œ±1	0.662214	0.457446	0.0607751	0.109038	0.873164	0.687759	0.0951971	0.128377	-1.93159	0.304393	-0.0286165	-0.0618304
FBpp0074651__Deaf1	0.00171298	0.00208209		6.42e-05	0.590396	0.782064	0.75821	0.915872		1.03321	-0.158834	-0.0567771
FBpp0074653__kto	0.940736	0.64474	0.164299	0.681957	0.777601	0.40484	0.0129519	0.0757301	-1.33106	0.0608764	-0.0462639	-0.22411
FBpp0074660__Prp3	0.0140126	0.0123405	0.323106	0.00265712	0.0713001	0.0835384	0.600391	0.529397	-0.151529	0.423349	0.480993	0.367597
FBpp0074662__Rpn1	0.0419046	0.977885	0.393403	0.64313	0.409781	0.624905	0.555711	0.00576	-0.500887	0.0782488	0.22458	0.160609
FBpp0074665__RhoGDI			0.0423023						-0.927345
FBpp0074672__Tom20			0.433004						-0.256349
FBpp0074686__Su(z)12	0.604669	0.142597	0.365896	0.155867	0.681056	0.581356	0.0747167	0.322008	0.385164	0.309395	0.0992412	-0.157821
FBpp0074687__Mtr3	0.751984	0.722863	0.0462204	0.495693	0.724046	0.0651819	-0.0487085	0.055791	-0.664326	-0.0556704	-0.0853006	-0.321871
FBpp0074690__Rab8	0.0232433	0.787256		0.520068	0.741036	0.14418	0.657654	0.0284072		-0.0744946	-0.049075	-0.191897
FBpp0074696__TORIP			0.0923169						-1.53554
FBpp0074707__CG9300	0.00133555	0.000808148	0.157205	0.000408411	0.142078	0.0277564	1.17781	1.47329	0.518332	1.19252	0.969878	1.3321
FBpp0074709__Taf6	0.000484926	0.000784237	0.0405559	0.000607531	0.202349	0.0517826	0.523579	0.47467	-0.580072	0.445991	0.140926	0.185149
FBpp0074713__CG9372	0.0207448	0.064271	0.301644	0.124684	0.470305	0.349476	0.377784	0.339469	1.09307	0.321386	0.116213	0.135877
FBpp0074740__CG9231	0.0657274	0.156658		0.0841796	0.264268	0.254548	0.644042	0.496889		0.786148	0.362242	0.369582
FBpp0074742__Ltn1		0.217601	0.741609			0.261766		1.23592	-0.145262			1.13618
FBpp0074756__rept	0.0489831	0.0826815		0.0218645	0.947244	0.716921	0.172731	0.19494		0.197298	-0.00758954	-0.0415022
FBpp0074766__Chd3	0.766794	0.420087	0.783107	0.439741	0.4559	0.389127	0.0396823	0.120071	-0.14028	0.0990341	-0.13965	-0.14945
FBpp0074801__CNPYb	0.00737117	0.00708506	0.857583	0.00983353	0.23533	0.355055	0.353945	0.30788	0.135249	0.236277	0.236718	0.0990181
FBpp0074818__CG32202	0.584096	0.155792	0.145396	0.0118696	0.0260065	0.136712	0.102086	0.265244	1.13078	0.430776	0.467692	0.292752
FBpp0074821__MED11	0.00220169	0.0101483	0.00892171	0.0203971	0.862462	0.884575	0.544156	0.437774	-0.87021	0.363413	-0.0432317	-0.0207111
FBpp0074825__Cat	0.00671542	0.0240515	0.371412	0.0538446	0.156357	0.968398	0.986693	0.796701	-0.287041	0.288729	0.456601	0.0102523
FBpp0074831__Uggt	0.0279368	0.107489	0.163885	0.0619795	0.281172	0.671342	0.765181	0.466385	-1.15387	0.28631	0.364039	0.121625
FBpp0074833__RpL26			0.00728452						0.489473
FBpp0074834__CG6843	0.307452	0.141097	0.655133	0.050603	0.421102	0.0789532	0.179185	-0.318356	-0.195463	-0.34377	-0.389567	-0.415423
FBpp0074835__Prp6			0.284887						-0.264818
FBpp0074843__CG3902	0.0113312	0.0238276		0.00972241	0.0492351	0.242566	0.73078	0.523017		0.373198	0.685351	0.224279
FBpp0074844__CG3961	0.0169582	0.0761225	0.179273	0.122141	0.774106	0.929383	0.731091	0.488217	0.887217	0.243621	-0.0851365	0.026717
FBpp0074851__CG14073			0.350065						-0.428668
FBpp0074853__ftz-f1			0.0434899						1.24361
FBpp0074865__Capr			0.605904						-0.208427
FBpp0074887__mRpS26	0.0556895	0.17708	0.265022	0.0725782	0.115856	0.110501	-0.332236	-0.285844	-2.87417	-0.260558	-0.387302	-0.287252
FBpp0074888__mus304	0.955786	0.869531	0.737741	0.705519	0.519785	0.804259	-0.0115283	0.0507445	-0.178396	0.0598694	0.255338	0.0886013
FBpp0074902__Rpc53	0.395053	0.316978	0.532366	0.842715	0.950769	0.434372	-0.151343	0.136205	-0.26492	-0.0236193	-0.0193299	-0.157126
FBpp0074906__CG7430	0.0135796	0.0053899	0.153468	0.0492145	0.0437709	0.563454	0.676255	0.611044	1.41348	0.321566	0.489215	0.0878357
FBpp0074907__TrpRS-m	0.269376	0.227628		0.372707	0.372599	0.563404	0.283631	-1.8662		0.168199	0.280034	0.100428
FBpp0074926__MED19	0.0129326	0.0379706		0.0340097	0.825505	0.600798	0.399627	0.370866		0.250726	0.0345936	-0.0862324
FBpp0074936__CG5589	0.590114	0.0324433	0.0678629	0.0122724	0.0315671	0.0205875	0.0379316	0.265057	-0.345089	0.313476	0.422176	0.316832
FBpp0074937__NUCB1	0.0514275	0.0963355	0.299829	0.0116362	0.0794342	0.240495	1.22707	0.858094	0.693897	0.69674	1.22771	0.537134
FBpp0074949__CG7484	0.0447535	0.252252	0.809371	0.383441	0.301745	0.52132	0.870326	0.699419	0.134713	0.198833	0.422657	0.182893
FBpp0074963__Pep	3.91e-05	1.55e-05	0.0281867	2.17e-05	0.00122246	0.0658838	-1.07146	-0.976665	-0.238851	-1.19157	-0.767331	-0.212295
FBpp0074968__CycT	0.386081	0.640194		0.641352	0.970659	0.347946	-0.184622	0.0968236		-0.0835124	0.00742389	-0.218506
FBpp0074970__Edc3	0.127337	0.668516	0.93909	0.184302	0.314068	0.285244	0.503294	0.19171	-0.0381038	0.524415	-2.12621	-2.25507
FBpp0074971__U4-U6-60K	0.0101186	0.0131861	0.740055	0.232791	0.318697	0.744616	0.422354	0.4108	-0.0516295	0.14351	0.132619	0.0349256
FBpp0074977__CG7692	0.149996	0.253857	0.141126	0.0278974	0.303795	0.802675	0.244864	0.21771	-1.35294	0.367406	0.184667	0.0426473
FBpp0074979__CG7630	0.0747742	0.543652	0.700298	0.224004	0.287095	0.359899	0.779176	0.0996218	-0.574197	0.246361	-2.98017	-0.430569
FBpp0074980__CG32176	0.318888	0.0255232	0.641142	0.0163726	0.0294519	0.0985796	-0.100512	0.333698	0.0915492	0.265925	0.589622	0.246914
FBpp0074984__UQCR-Q	0.00153108	0.0045007		0.0118523	0.108544	0.0424453	0.698088	0.558662		0.500003	0.429138	0.450011
FBpp0074993__Sec3	0.657972	0.80854	0.794309	0.169718	0.529562	0.10305	0.0800528	0.0676927	0.122028	0.230768	-0.23648	-0.451161
FBpp0075012__CG6512	0.00810006	0.0040498	0.187621	0.00951529	0.0461649	0.0114321	1.01485	0.827432	0.269105	0.630564	0.751744	0.69858
FBpp0075027__Nc73EF			0.347456						-0.359559
FBpp0075034__CG7728	0.000869993	7.25e-05	0.236842	0.000189896	0.000641856	0.000773686	0.883017	1.18588	0.35204	1.13314	1.18386	1.11113
FBpp0075038__beg	0.091137	0.691183	0.209015	0.481771	0.383523	0.524422	0.597729	0.0606669	0.618074	-0.107097	-0.256161	-0.107803
FBpp0075046__Pop5			0.644309						0.592218
FBpp0075048__scaf6	0.292104	0.0274768	0.0759014	0.114603	0.0279031	0.44371	0.113388	0.32153	-0.790485	0.164018	0.425043	0.0889977
FBpp0075054__CG6664			0.434167						-0.374339
FBpp0075055__CG6664	0.073464	0.116307		0.0106545	0.682197	0.417354	0.220167	0.264779		0.388743	-0.11799	-0.187614
FBpp0075068__Rpn12	0.052036	0.401211		0.407996	0.571467	0.259794	0.440818	0.173163		0.122435	-0.209394	-0.305354
FBpp0075069__UQCR-C2			0.252653						-0.185
FBpp0075087__nudC	0.270981	0.538122		0.891584	0.9058	0.303302	0.125886	-0.0947978		-0.0184612	-0.0316256	-0.167357
FBpp0075088__TSG101	0.0214059	0.327229	0.220709	0.0593537	0.586762	0.52869	0.384757	0.161688	0.758027	0.284758	0.0921364	-0.130265
FBpp0075089__Zcchc7	0.389952	0.147469	0.466062	0.0299632	0.0867817	0.0576605	0.173332	0.31424	0.33431	0.423726	0.481929	0.49683
FBpp0075104__eIF3e	0.24712	0.384121	0.774656	0.415088	0.204968	0.747547	0.215274	0.533061	0.121087	0.358397	0.627247	-0.220706
FBpp0075106__Dbp73D	0.011185	0.00409302	0.816447	0.00110426	0.00449757	0.00466087	0.548585	0.793069	0.0748166	0.627371	0.868458	0.632845
FBpp0075111__Œ∂COP	0.0526091	0.991408	0.000237689	0.361215	0.813243	0.274367	0.360498	-0.0010907	3.89348	-0.080231	0.0438465	-0.171915
FBpp0075118__Su(P)	0.134403	0.721506	0.647684	0.699817	0.372482	0.540107	0.522093	0.0569982	-0.52079	0.055139	0.29478	0.115117
FBpp0075144__RAF2	0.00797845	0.000590282		0.00111445	0.0606991	0.159788	0.351604	0.532586		0.474204	0.271783	0.133756
FBpp0075166__aos	0.0716406	0.264983	0.96217	0.0877051	0.311281	0.276551	0.284749	0.235765	0.0160483	0.249269	-2.72538	-0.47727
FBpp0075170__fax	0.00229082	0.0168613	0.0781216	0.019569	0.0410324	0.0771199	0.683921	0.373825	-2.29058	0.306264	0.504564	0.225249
FBpp0075209__SsRŒ≤	0.0289766	0.0252299	0.338884	0.0780166	0.524974	0.110202	0.625114	0.552049	0.570953	0.186866	-0.118154	0.19345
FBpp0075239__l(3)72Dn			0.0289066						0.657153
FBpp0075250__IntS9	0.0188495	0.146596	0.0123365	0.000617719	0.002195	0.000971157	-0.55477	-0.309373	-1.13499	-0.830615	-1.19137	-1.43961
FBpp0075274__mRpS31	0.190412		0.714022			0.277532	2.1679		-0.173705			1.82404
FBpp0075282__Brr2	0.154323	0.0901702	0.0478982	0.759203	0.688463	0.889384	0.275026	0.34843	-0.292526	-0.0373867	0.0613078	0.02557
FBpp0075302__CG7275	0.0216751	0.000194094	0.966464	0.000991759	0.012324	0.00122007	0.53252	0.937645	0.00860148	0.830888	0.817366	0.867159
FBpp0075311__CrebA	0.704825	0.0519244	0.738861	0.215483	0.392537	0.0268693	-0.0383484	-0.304766	-0.168953	0.118716	-0.331062	-0.696983
FBpp0075313__AGO2	0.00503015	0.160002	0.0853905	0.0550488	0.188572	0.0145698	-0.399836	-0.23348	-0.549177	-0.39853	-0.284565	-0.429679
FBpp0075316__CG16979			0.793273						-0.1749
FBpp0075317__CG12301	0.000643824	5.37e-05	0.237752	7.68e-05	0.000489134	0.00101763	0.850928	1.21811	0.165874	1.18053	1.25135	1.17764
FBpp0075318__AIMP2	0.187134	0.0737468		0.0185577	0.0204059	0.00693635	-0.282495	-0.366024		-0.488105	-1.16343	-1.22755
FBpp0075323__Phs	6.56e-05	0.236174	0.712609	0.0775928	0.244705	0.358052	1.97116	0.190689	0.199472	0.256661	0.285041	-0.292897
FBpp0075348__mrn	0.35693	0.895318	0.276331	0.29263	0.0261679	0.00713677	0.099836	-0.0196434	-0.751626	-0.123813	-0.573065	-0.632268
FBpp0075353__CG7945	0.0268515	0.0748191	0.101334	0.0552763	0.551624	0.820188	0.319653	0.230997	-1.68228	0.191071	0.0907452	0.0238478
FBpp0075358__CG7857			0.517504						-0.509381
FBpp0075382__ProsŒ≤2			0.929792						-0.0368799
FBpp0075386__GlyRS			0.929792						-0.0368799
FBpp0075393__Pex3	0.0201815	0.0432438		0.00678165	0.0230243	0.0276277	0.732785	0.512228		0.605442	0.572597	0.50465
FBpp0075395__Prp31	0.0102641	0.024867	0.49777	0.00668601	0.343212	0.84389	0.277768	0.28109	0.196642	0.359584	0.154727	-0.0196892
FBpp0075399__Msh6	0.00181359	0.00305363	0.498569	0.000468129	0.743057	0.322838	0.664837	0.68636	-0.246255	0.81025	0.0524606	-0.158995
FBpp0075401__Pdi			0.881273						-0.040757
FBpp0075404__CG12316	0.221226	0.0811751		0.0175684	0.07486	0.793075	0.178902	0.467517		0.462025	0.439668	0.0600496
FBpp0075405__CG12316			0.191471						-0.624022
FBpp0075425__mRpL39			0.888257						0.0976733
FBpp0075441__Tdrd3	0.845183	0.916639	0.13454	0.927646	0.0737196	0.0174325	0.0152417	-0.00878508	0.4773	-0.00702741	0.342569	0.392909
FBpp0075458__RecQ5	0.268115	0.104909	0.00254495	0.0589273	0.207347	0.0045125	-0.349466	-0.316465	-1.25803	-0.703717	-0.535913	-1.52658
FBpp0075461__Mpcp2			0.777993						-0.104763
FBpp0075462__Mpcp2	0.0159463	0.0101245		0.00290036	0.0758222	0.0119637	0.891134	0.619408		0.456904	0.385028	0.407723
FBpp0075498__DCTN1-p150	0.422677	0.299111	0.590661	0.841707	0.271923	0.266997	0.174928	-0.328317	-0.245166	-0.0284918	-1.47771	-1.41145
FBpp0075501__ssp2	0.624873	0.376393		0.302636	0.552026	0.45253	-0.141501	0.278374		0.29409	0.195556	-0.354365
FBpp0075504__Hsc70-1	0.0198592	0.00749705	0.929792	0.0715831	0.155516	0.254961	0.227831	0.322962	-0.0368799	0.149158	0.341615	0.147715
FBpp0075508__26-29-p	0.0131677	0.0558896	0.305204	0.125388	0.935906	0.751143	0.252456	0.164812	-0.294362	0.139024	0.00930875	-0.025284
FBpp0075509__CG17361	0.0105228	0.0800049	0.0341767	0.0785085	0.0733104	0.00203722	-0.271617	-0.542003	-2.07761	-0.5706	-0.327613	-0.575711
FBpp0075510__upSET	0.0201677	0.00823926		0.00358574	0.0775486	0.128845	0.272213	0.444994		0.42696	0.377259	0.260791
FBpp0075516__CG6833	0.24707	0.0233962		0.302597	0.491314	0.046553	-0.259673	0.51714		0.267168	0.178998	0.536179
FBpp0075517__Frl	0.046737	0.147381	0.891878	0.458473	0.626065	0.363098	0.267982	0.21799	0.026799	0.0669306	0.0752715	-0.12023
FBpp0075526__Ptip	0.0281109	0.0220303	0.579831	0.0201813	0.120317	0.323475	0.34008	0.55599	0.243296	0.408355	0.298661	0.18185
FBpp0075529__CG17359	0.000662901	0.0203772	0.281487	0.0954643	0.216444	0.163468	1.05501	0.47103	0.468226	0.290065	0.289571	0.25547
FBpp0075533__Meics	0.0124459	0.0188972	0.00267434	0.00988708	0.062611	0.0622834	-0.259859	-0.271302	-1.4096	-0.25287	-0.583397	-0.458335
FBpp0075534__CG8833	0.118358	0.0468044	0.0638865	0.135655	0.023761	0.245583	0.209931	0.404843	-0.78003	0.253202	0.726694	0.223012
FBpp0075554__Spt20			0.280268						0.75796
FBpp0075581__flr			0.294894						-0.982068
FBpp0075597__Poc1			0.0928085						-0.586765
FBpp0075609__CG11267	0.00279834	0.110551		0.81673	0.173039	0.559121	0.628755	0.35691		0.0268056	0.376677	-0.126603
FBpp0075612__RpS12	0.213539	0.0990371	0.836485	0.0635786	0.0812386	0.143797	0.115691	0.314488	-0.0697954	-0.18892	-0.407818	-0.19402
FBpp0075617__Srrm1	0.0863862	0.00126715	0.364313	0.00185245	0.00488748	0.0138058	0.16411	0.463199	0.251772	0.421098	0.704523	0.35044
FBpp0075619__RpS4	0.020865	0.0646548		0.0900377	0.435539	0.911757	0.266696	0.121657		0.130648	0.167965	0.0131485
FBpp0075631__mRpL20			0.0544474						-0.964146
FBpp0075632__MICAL-like			0.728289						-0.146806
FBpp0075645__Ptp69D			0.204364						-1.16026
FBpp0075653__CG10984	0.0221113	0.822621	0.7038	0.261517	0.496646	0.315636	0.4823	0.0471698	-0.230672	0.237614	-0.291546	-0.324885
FBpp0075659__Sap130			0.412155						-0.17
FBpp0075661__Sap130	0.0554439	0.0054913		0.00328337	0.0245714	0.0356976	0.26723	0.491947		0.437494	0.381344	0.324108
FBpp0075676__Sf3a2	0.00575883	0.133949	0.647254	0.419304	0.790174	0.0982924	0.394664	0.167482	-0.129409	0.0745126	0.0373865	-0.275361
FBpp0075684__SmD1	0.717753	0.0164458	0.178434	0.720311	0.51515	0.0806692	0.0595507	0.421112	0.387195	-0.0251314	0.109143	-0.183883
FBpp0075686__CG10418			0.045249						-3.15703
FBpp0075700__eIF2Œ≤	0.041899	0.621866	0.136516	0.725993	0.810561	0.119002	0.298679	0.124671	-0.985992	-0.0699303	0.0466831	-0.285902
FBpp0075701__Gcn5	0.00766668	0.0643265	0.513543	0.00963936	0.19781	0.853187	0.404459	0.241356	-0.292423	0.281444	0.160117	0.0168158
FBpp0075723__vers	0.00230356	0.00524413	0.328017	0.00256475	0.0131177	0.0119272	0.311879	0.267825	0.21941	0.396747	0.510637	0.340275
FBpp0075724__ssp	0.0237972	0.0751904	0.593311	0.00941854	0.0226273	0.0190773	0.301365	0.3474	-0.305301	0.531299	0.528929	0.491007
FBpp0075730__Nrx-IV			0.417933						-0.389165
FBpp0075754__eIF3l	0.038192	0.150781		0.296102	0.616829	0.678064	0.331043	0.318242		0.146387	-0.163542	-0.0874036
FBpp0075756__CG5645	0.00433578	0.000770111	0.0999531	0.00229144	0.00684319	0.00472527	0.632954	0.881018	0.439814	0.772901	1.05938	0.820466
FBpp0075759__yps	0.0447503	0.752304	0.0941772	0.434214	0.325915	0.0118982	-0.223344	0.015419	-0.263334	0.0427634	-0.104871	-0.272977
FBpp0075761__CG10907	0.00227255	0.00155489	1	0.00154844	0.0039891	0.0392196	0.63738	0.82889	-8.6e-08	0.578269	0.917023	0.527529
FBpp0075764__RpL10Ab	0.000609004	0.0263999	0.0131158	0.00020455	0.0154949	0.0827403	0.731273	0.538154	0.294738	0.711405	0.379974	0.300113
FBpp0075807__CycA	0.0140997	0.201639	0.347597	0.255279	0.132602	0.350124	0.379967	0.173989	-0.319323	0.122786	0.399355	-0.131601
FBpp0075809__CG32095	0.542576	0.711603		0.639295	0.45269	0.419762	0.105102	-0.0596141		-0.0681646	-0.19391	-0.231769
FBpp0075833__PCID2			0.6009						0.411336
FBpp0075839__TfIIEŒ±	0.000146144	0.0222084	0.327238	0.11023	0.227931	0.0397524	1.5061	0.539556	-1.03084	0.377767	-0.320528	-0.749898
FBpp0075870__Akr1B	0.0137204	0.0505143	0.156025	0.0924711	0.250412	0.954881	0.570009	0.347204	-1.12576	0.141497	0.264397	0.0111449
FBpp0075933__SuUR	0.571145	0.314518	0.96245	0.0841499	0.230345	0.45124	0.101855	0.181548	0.0198722	0.284057	0.233235	0.149656
FBpp0075937__CG7839	0.00106487	9.75e-05	0.177867	5.64e-05	0.000552406	0.000668233	0.928116	1.18302	0.323916	1.19564	1.22311	1.22907
FBpp0075941__mRpL2	0.0101449	0.00460677	0.542194	0.00464048	0.0154562	0.0049013	-0.54704	-0.489261	0.201805	-0.407608	-0.498609	-0.579089
FBpp0075963__Irbp18	0.00222386	0.00717614		0.024095	0.00873345	0.0132727	0.650013	0.461736		0.290603	0.965959	0.724687
FBpp0075965__JIL-1			0.585856						0.104805
FBpp0075966__JIL-1	0.0136756	0.00373167		0.00109646	0.0141699	0.0102826	0.401711	0.658379		0.556625	0.619634	0.59187
FBpp0075967__Pfdn2			0.641492						0.188701
FBpp0075968__CG6310	0.100691	0.535675	0.0840425	0.559625	0.345495	0.578616	0.909223	0.112628	1.47957	0.0885993	-0.481271	-0.0926635
FBpp0075969__CG32075			0.116882						-1.44695
FBpp0075982__hay			0.363688						-0.340224
FBpp0075994__CG11811	0.0362454	0.309192	0.625109	0.720383	0.0808788	0.96567	0.618545	0.438546	-0.345757	0.0462571	-0.512332	0.012907
FBpp0076003__CG6418	0.435477	0.100661	0.996162	0.268524	0.66977	0.209987	0.169327	-0.781603	-0.00152843	-0.526635	0.180935	0.282159
FBpp0076007__CG32066	0.00389547	0.757018	0.403435	0.162417	0.832731	0.928559	0.529249	0.0615669	-0.433924	0.232654	-0.0757306	-0.0215908
FBpp0076050__Ae2			0.0612977						1.94898
FBpp0076068__CG8108			0.0187579						-0.34463
FBpp0076069__CG8108	0.000407621	0.000864837		6.61e-05	0.452992	0.125067	-0.420756	-0.429898		-0.719824	0.121097	-0.168422
FBpp0076083__CG6674			0.0120323						-0.93424
FBpp0076092__iPLA2-VIA			0.63411						-0.220766
FBpp0076093__iPLA2-VIA	0.249216	0.312597		0.232525	0.304156	0.395872	0.304889	0.32972		-0.407682	-0.809091	-0.229163
FBpp0076098__Cdk8	0.213969	0.467628	0.113001	0.349625	0.59308	0.527313	0.30446	0.13761	-1.52211	0.17824	0.0962626	-0.122916
FBpp0076111__LanB2			0.363994						-0.561803
FBpp0076112__CG3335	0.0953964	0.679816	0.00559845	0.0491294	0.146366	0.0659877	-0.1572	0.0236325	-0.682146	0.142676	-0.156577	-0.172858
FBpp0076131__CG14174	0.00557108	2.21e-05	0.915932	0.000102672	0.00111597	0.000133939	2.30199	3.03068	-0.0287933	2.85592	3.07421	2.86323
FBpp0076132__defl	0.295554	0.643893	0.113384	0.0222423	0.0373071	0.0190051	-0.213611	-0.170721	-0.953507	-0.695011	-0.913298	-1.40265
FBpp0076134__ATPsynB	0.0075802	0.0273319	0.79805	0.00314926	0.133622	0.0124667	1.14229	0.542637	0.282466	0.436104	0.490302	0.457155
FBpp0076141__CG18178	0.153198	0.0871897		0.168702	0.145808	0.159735	-0.216963	0.267117		0.108871	-0.181295	-0.192764
FBpp0076142__SH3PX1			0.0858272						-1.41819
FBpp0076152__RpS9			0.120791						0.19354
FBpp0076154__RpS9	0.0936738	0.419635		0.25793	0.663106	0.537431	0.134628	0.0520502		0.0820536	0.0566343	-0.0622671
FBpp0076156__path	0.00652824	0.065006		0.0789057	0.0233649	0.344321	0.666978	0.346884		0.254603	0.531245	0.152861
FBpp0076181__Hsp23			0.754843						-0.568872
FBpp0076196__Jarid2	0.527142	0.870324	0.648184	0.456866	0.242898	0.917299	-0.0599179	0.0140718	-0.15721	0.0637895	0.149132	-0.0100513
FBpp0076200__Uch-L5			0.249455						-0.362545
FBpp0076203__phol	0.013217	0.0119224	0.568878	0.0199159	0.157819	0.492845	0.531668	0.523944	0.234937	0.590419	0.460109	0.166558
FBpp0076207__RpS17	0.109518	0.0148491	0.832011	0.300145	0.530375	0.123067	0.355865	0.800929	0.0398593	0.196123	0.310378	0.384374
FBpp0076220__eIF4E1	0.0237935	0.188184		0.181384	0.40518	0.973195	0.561018	0.198948		0.17109	0.203433	-0.00596779
FBpp0076224__Hsp26	0.0538485	0.0195916		0.00570829	0.692396	0.635656	0.235457	0.591285		0.457742	0.186632	0.203662
FBpp0076238__mRpL12	0.0132614	0.00692115	0.930201	0.010274	0.0668043	0.0790733	0.621126	0.492466	-0.0226775	0.485333	0.43049	0.268207
FBpp0076244__Srp68	0.017081	0.617666	0.358327	0.179175	0.156027	0.188555	0.536672	-0.0922517	-0.460629	0.169624	-0.238784	-0.255084
FBpp0076264__Use1	0.000669838	0.00207025	0.0994351	0.00126978	0.00924508	0.141785	1.43939	1.34388	0.754813	1.30556	0.868989	0.630151
FBpp0076284__pix			0.72618						-0.385782
FBpp0076312__Mcm7			0.722158						-0.285685
FBpp0076325__SrpRŒ≤			0.870321						0.0432767
FBpp0076339__Exo70			0.186821						0.768461
FBpp0076352__ergic53	0.0238053	0.10432		0.016623	0.214923	0.0207225	0.596567	0.472821		0.295836	0.31478	0.375833
FBpp0076359__RpL14	0.00195897	0.000290641	0.0390257	0.000471075	0.0421742	0.00498919	0.611341	0.589051	0.332738	0.55085	0.441927	0.387209
FBpp0076371__Cdc6	0.763781	0.0929001	0.956721	0.0334971	0.101804	0.134056	0.0469818	0.598797	0.0203875	0.608736	0.926006	0.746424
FBpp0076374__Nelf-E	0.0941413	0.353345	0.17067	0.0155421	0.964129	0.304717	0.439852	0.176678	-1.44563	0.359687	-0.0106246	-0.143509
FBpp0076377__GstO2	0.122779	0.397369		0.453034	0.556429	0.959954	0.709614	0.198798		0.125395	-0.114881	-0.00691912
FBpp0076379__CG6683	0.431015	0.162295	0.132606	0.516133	0.864634	0.419246	0.122647	0.481234	-0.699349	-0.0828593	-0.0267565	-0.149195
FBpp0076408__msk	0.0224055	0.049916	0.644258	0.0234843	0.333353	0.56033	0.455222	0.332803	-0.469515	0.344196	0.203475	0.09112
FBpp0076411__Cds	0.0159472	0.0279248	0.444907	0.330635	0.0828574	0.100458	0.940049	0.436326	0.778331	0.188744	0.767647	0.350269
FBpp0076417__MED24	0.0022495	0.202809	0.48414	0.261931	0.564925	0.098375	0.65342	0.196643	-0.477771	0.132275	-0.100527	-0.342084
FBpp0076429__CG13671	0.770735	0.29934		0.227954	0.86781	0.701855	0.0491624	0.212597		0.240729	0.0330359	-0.0704828
FBpp0076433__Cpsf6	7.89e-05	0.000180081	0.000684642	0.00023118	0.00443934	0.000278436	-1.06524	-0.678845	-0.906572	-0.986067	-0.664627	-1.0358
FBpp0076452__RecQ4	0.153592	0.273233		0.230101	0.27918	0.283662	-1.56697	-0.641874		-0.462507	-2.27735	-2.10731
FBpp0076458__mRpL36			0.21703						-1.45868
FBpp0076460__Arp3	0.076889	0.0325064	0.0513155	0.268275	0.398796	0.147967	0.446563	0.621919	-1.49583	0.244241	0.179983	0.284711
FBpp0076462__bip1			0.0536187						-1.78692
FBpp0076467__Srp9	0.671397	0.247407	0.280412	0.261479	0.529062	0.896733	0.045571	0.157443	-1.27169	0.129123	0.089074	-0.0141024
FBpp0076478__Pop4			0.878948						0.0581938
FBpp0076481__CG8042	0.156708	0.392377		0.329536	0.276377	0.336129	0.65013	0.20469		0.202413	-1.96315	-0.399839
FBpp0076487__pbl			0.506591						0.304347
FBpp0076520__Mcad	0.0120557	0.193768	0.433577	0.0893694	0.612968	0.198854	0.37308	0.116856	-0.129481	0.141044	0.0552389	-0.144382
FBpp0076526__CG7457			0.824415						-0.119399
FBpp0076546__Neos	0.000774113	0.00754761	0.391953	0.000829164	0.573696	0.143081	-0.764284	-0.522455	-0.261888	-0.672169	-0.127477	-0.295327
FBpp0076554__lark	0.00252252	0.105235		0.719899	0.335334	0.0439521	-0.255885	-0.152254		-0.0251602	0.123987	-0.203552
FBpp0076556__lark			0.0158086						-0.224846
FBpp0076558__Sec63	0.0748291	0.0904677	0.336774	0.271299	0.343957	0.686825	0.505608	0.230803	0.183284	0.202375	0.195667	0.0801809
FBpp0076577__Rac2			0.53412						-1.26189
FBpp0076588__CTCF	0.0567741	0.0113242	0.986196	0.00296459	0.0301787	0.0779937	0.246684	0.361388	-0.00639223	0.43859	0.658451	0.34337
FBpp0076589__Srp19	0.327509	0.206912	0.264462	0.807867	0.217851	0.282007	0.190328	0.307031	0.449729	0.0958266	0.413311	0.206515
FBpp0076592__eco	0.465104	0.0487514		0.0289163	0.247521	0.566597	0.138432	0.401318		0.43904	0.254194	-0.144351
FBpp0076595__RhoGEF4			0.0602567						-1.59965
FBpp0076599__MED4	0.920875	0.00694846	0.370029	0.00777388	0.727169	0.0904929	-0.0193443	0.524115	-0.513946	0.484965	0.0813282	-0.336043
FBpp0076600__Cdc27			0.209401						1.00978
FBpp0076606__CG9948	0.470127	0.273758		0.158315	0.180778	0.949832	0.161484	0.352042		0.27137	-0.387909	0.0107702
FBpp0076635__msl-3	0.0491702	0.0143355	0.539016	0.0152736	0.236571	0.2862	0.360932	0.546951	-0.225629	0.415301	0.182744	-0.138866
FBpp0076649__CG10077			0.310375						-0.290564
FBpp0076652__CG8549			0.276392						-0.544529
FBpp0076658__Ist1	0.0387053	0.0470705		0.154103	0.836628	0.370476	0.611411	0.633065		0.223482	0.0945879	0.165223
FBpp0076659__velo			0.817935						0.111797
FBpp0076661__velo	0.896123	0.161628		0.0387022	0.327723	0.251777	0.0701811	0.680114		0.856985	-1.73759	-2.00444
FBpp0076686__Rexo5	0.0154357	0.00237102	0.245422	0.00608968	0.00600114	0.00477863	0.576525	0.84153	0.469475	0.814939	0.917194	0.85789
FBpp0076709__Tnpo	0.491723	0.408837		0.349401	0.511149	0.783278	0.13331	0.183147		0.192081	0.127076	0.0389583
FBpp0076710__Tnpo			0.0948346						0.97408
FBpp0076722__LanA	0.0140976	0.0283578	0.866766	0.00813446	0.053739	0.207346	1.32686	1.41072	0.128014	1.30753	1.21344	-0.911916
FBpp0076723__Sf3b6	0.0224393	0.0851578	0.149828	0.114122	0.0264841	0.328134	0.455327	0.360559	-0.325611	0.284566	0.427669	0.165075
FBpp0076724__D19A	0.0024266	0.00186172	0.0446901	0.000680405	0.00500404	0.00232677	-0.386474	-0.424121	-0.664306	-0.430608	-0.561586	-0.635683
FBpp0076725__D19B	0.000366746	0.000145356	0.0161746	8.61e-05	0.00216518	0.00226605	-0.740043	-0.746071	-0.465139	-0.73324	-1.12682	-0.978943
FBpp0076738__CG32409	0.095162	0.0140308	0.194003	0.0573745	0.279729	0.821012	-0.129051	0.190912	0.173494	0.17406	0.11676	0.0151359
FBpp0076782__Rcc1			0.0499006						0.358696
FBpp0076784__Rcc1	0.00106293	0.000133473		0.000346699	0.00535458	0.00181765	0.96858	1.18984		1.01937	1.15292	1.05897
FBpp0076793__l(3)psg2	0.990232	0.193197	0.794687	0.129561	0.115245	0.27108	0.00130192	0.16236	0.0877146	0.193936	0.998948	0.553961
FBpp0076804__Txl			0.0668659						-1.51079
FBpp0076806__scny	0.0459185	0.296791	0.392679	0.350476	0.210258	0.900124	-0.250549	-0.119757	-0.264216	-0.115007	0.247747	0.0136887
FBpp0076819__mad2	0.397019	0.126862	0.147165	0.0167423	0.0321212	0.756772	0.214639	0.577379	-0.316703	0.550736	0.711367	0.10469
FBpp0076820__S6k			0.0746065						-1.64925
FBpp0076822__Bre1			0.122897						-0.519528
FBpp0076825__vito	0.0472304	0.0376324	0.453693	0.000407109	0.0499255	0.277464	0.378421	0.392973	0.194455	0.732723	0.55529	0.131489
FBpp0076827__CG10576			0.304829						-0.468627
FBpp0076829__DnaJ-1	0.15579	0.113502		0.00903259	0.533877	0.102822	0.176759	0.166108		0.249145	-0.227039	-0.272167
FBpp0076830__DnaJ-1			0.040768						-0.371406
FBpp0076832__Eaf6	0.0318093	0.120845	0.306567	0.00851375	0.0343674	0.241461	0.217056	0.22249	0.287547	0.261126	0.492797	0.119583
FBpp0076839__Msr-110			0.74732						-0.0794162
FBpp0076840__ScsŒ≤G	0.18738	0.705763		0.565154	0.137493	0.17174	0.237599	0.0790882		-0.0812022	-0.519891	-0.555666
FBpp0076848__Cyt-c1	0.0122563	0.0116649	0.242018	0.0159173	0.0884817	0.0078111	0.987547	0.735623	0.732003	0.480477	0.445868	0.685535
FBpp0076856__blanks	0.0166593	0.357463	0.786859	0.385527	0.821534	0.0775625	0.279267	0.0959198	-0.0978754	0.0691889	-0.0635407	-0.335842
FBpp0076868__CG4611			0.20209						-0.444787
FBpp0076869__CHMP2B			0.862433						0.149713
FBpp0076872__Srp54k	0.116267	0.207696	0.27281	0.0582376	0.407622	0.723562	0.197992	0.202929	-0.398956	0.258942	0.181436	-0.0527332
FBpp0076875__shep	0.740054	0.0891639		0.579836	0.921587	0.760933	-0.0276357	0.218762		0.0485452	0.0117341	-0.0294974
FBpp0076882__Dhrs4	0.0088714	0.0324712	0.117487	0.00962037	0.189492	0.0826761	0.854494	0.510944	-0.498423	0.449023	0.506603	0.289292
FBpp0076890__Rpt6	0.145418	0.863337	0.0404485	0.530327	0.439015	0.636582	0.280326	0.0242291	-1.26611	0.0868899	0.179138	-0.0851449
FBpp0076894__dod	0.00279447	0.00763133	0.0241263	0.00594278	0.0145542	0.19525	0.351928	0.672456	-1.40656	0.440315	0.69333	0.385173
FBpp0076897__Septin1	0.161324	0.672184	0.139417	0.505694	0.280274	0.286156	0.475209	0.0704128	-0.552541	-0.110857	-2.40581	-2.21543
FBpp0076903__slgA	0.0174614	0.0489354	0.315908	0.00611834	0.0964193	0.0954592	1.47237	1.02085	0.42403	0.842257	0.712828	0.819584
FBpp0076917__Hlc	0.0990414	0.0271739		0.011069	0.123545	0.558792	0.140372	0.322585		0.342544	0.189456	0.0737914
FBpp0076918__peng	0.0044695	0.000199744	0.244167	0.000158034	0.00457346	0.00281744	0.592292	0.865863	0.238323	0.910539	0.857814	0.756555
FBpp0076936__Mgstl	0.0144066	0.0359535	0.488671	0.0979808	0.219363	0.275128	1.79557	1.09503	-0.80147	0.978256	1.35814	1.08027
FBpp0076952__CG1503			0.98772						0.00837511
FBpp0076956__Stt3A			0.722759						0.377354
FBpp0076990__l(1)G0004	0.0188697	0.00199251	0.767033	0.0031752	0.00335115	0.00609136	0.549903	0.708217	-0.0799138	0.639808	0.782454	0.724128
FBpp0077029__Rab10	0.0587154	0.820971	0.227699	0.0508727	0.721668	0.588029	0.667886	-0.0281445	0.570953	-0.256396	0.103129	-0.0783257
FBpp0077065__DIP1	0.00472883	0.00530448	0.784783	0.00610947	0.224822	0.560464	0.451638	0.672122	-0.065794	0.545286	0.414841	0.183074
FBpp0077078__CG11927	0.119818	0.843073	0.142769	0.0693902	0.509715	0.147023	-0.340013	0.0216083	-0.486707	-0.267587	-0.109809	-0.22933
FBpp0077081__CG3008			0.61024						0.221215
FBpp0077104__tank				0.193445						1.50057
FBpp0077107__CG3225			0.385328						-0.408167
FBpp0077122__l(2)k05819			0.171222						-1.41028
FBpp0077132__Paris	0.00190756	0.174518	0.060734	0.160234	0.0287717	0.0179054	-0.426531	-0.187603	-0.825005	-0.142373	-0.817239	-0.700447
FBpp0077144__Secp43	0.311644	0.200152	0.936955	0.963877	0.470996	0.714759	0.125016	0.179873	-0.0411478	0.00520561	0.129942	-0.0471169
FBpp0077145__CG15439	0.0185529	0.0217026	0.582548	0.00882087	0.153503	0.448927	0.258537	0.301942	-0.109372	0.288091	0.207559	0.0898215
FBpp0077153__CG17612	0.558259	0.598381	0.316949	0.411296	0.622633	0.435081	-0.110062	-0.0916091	-0.484742	0.147424	-0.0880688	-0.1785
FBpp0077159__RpL40	0.037137	0.247507		0.878107	0.309904	0.240292	0.253418	0.102393		0.0126359	0.19338	-0.100148
FBpp0077166__CG3702			0.38257						0.31066
FBpp0077208__Sec5			0.710817						0.188754
FBpp0077209__ND-PDSW	0.102197	0.257586		0.328502	0.405746	0.513714	1.15518	0.615602		0.203051	0.224146	0.124219
FBpp0077210__ND-PDSW			0.513491						-0.317348
FBpp0077214__CG17593	0.00201396	0.00257698		0.000994573	0.0200834	0.0109335	1.11002	0.950168		0.873084	0.83551	0.57544
FBpp0077229__CG31955			0.790443						-0.37168
FBpp0077230__cutlet	0.506963	0.30889	0.783393	0.278439	0.272647	0.268799	-0.138097	-0.307353	0.125691	0.263979	-1.56234	-1.48703
FBpp0077251__LeuRS	0.247683	0.24044	0.465345	0.0141458	0.235125	0.0382763	0.916358	0.758847	-0.359972	0.664495	1.56865	2.06197
FBpp0077260__msl-2	0.0220835	0.0141044	0.216137	0.00816569	0.0633655	0.514863	0.267767	0.313392	-0.516004	0.301178	0.339781	0.0663366
FBpp0077263__gkt			0.660875						0.186747
FBpp0077307__RpS21			0.148729						1.18043
FBpp0077308__RpS21	0.484506	0.0130364		0.724902	0.336939	0.395621	0.121465	0.460165		-0.0558877	-2.68265	-2.14518
FBpp0077314__CG8814	0.195485	0.275896		0.302062	0.436536	0.497189	0.327328	0.361239		0.212758	0.180893	0.1307
FBpp0077317__lilli	0.8858	0.875615		0.273556	0.662306	0.886688	0.0651358	0.0333928		-0.203629	-0.164148	-0.0338573
FBpp0077326__Œ≥Tub23C	0.100476	0.134892	0.0796768	0.129766	0.302815	0.295699	0.501117	0.356811	-1.16778	0.271297	0.235796	0.22256
FBpp0077333__Prp40	0.0172972	0.000202488	0.2516	0.000119463	0.000596772	0.000147099	0.41257	-1.12287	-0.181517	-1.10579	-1.12407	-1.48513
FBpp0077351__SerRS	0.161988	0.427014		0.872491	0.709444	0.906252	0.462463	0.175063		0.0226341	0.0633473	-0.0162851
FBpp0077353__Sf3b2			0.132673						-0.222019
FBpp0077360__CG9641	0.0179156	0.029488	0.109307	0.00446444	0.364404	0.0303421	-0.285249	-0.331781	-0.255614	-0.376915	-0.14867	-0.541244
FBpp0077369__Ifrd1	0.00833723	0.0399515	0.0538725	0.0110744	0.0627072	0.0321808	1.18462	0.885599	1.3864	1.22808	1.13038	1.00252
FBpp0077396__Cwc25	0.00638468	0.0777658	0.825714	0.0165903	0.035063	0.358931	0.321483	0.215722	-0.140895	0.25887	0.452112	0.112391
FBpp0077398__Bacc			0.219318						-0.690608
FBpp0077401__Taf10	0.346878	0.00401145	0.0331406	0.00611826	0.305002	0.666944	0.118896	0.538415	-0.8357	0.444467	-0.370315	0.0895932
FBpp0077415__Taf10b	0.0564266	0.000390775	0.646343	0.00257613	0.111349	0.0753694	0.305229	0.669461	0.519239	0.556215	0.293102	0.273065
FBpp0077446__Atxn7			0.103837						-1.48369
FBpp0077461__Slh	0.847441	0.866163		0.872913	0.867555	0.758617	-0.0336352	-0.0262847		0.0227616	-0.0267069	-0.0448815
FBpp0077475__Rab5	0.0248633	0.0805496		0.156359	0.169518	0.277391	0.625418	0.291718		0.244398	0.492963	0.161336
FBpp0077495__Su(dx)			0.974783						0.0166168
FBpp0077501__GlyP			0.826158						-0.228484
FBpp0077504__AIF	0.0325351	0.168146	0.273605	0.00395143	0.6969	0.260584	1.47257	1.04337	0.418903	0.936277	-0.227812	-2.05753
FBpp0077509__papi			0.721647						-0.199625
FBpp0077510__papi	0.238972	0.15557		0.0807342	0.392541	0.294779	0.519694	0.824149		0.713377	0.163281	0.277721
FBpp0077516__Uch	0.180942	0.137981		0.300757	0.893133	0.853169	0.543886	0.425813		0.396398	0.0626096	-0.0632627
FBpp0077524__CG11723	0.00586834	0.0127047		0.00241709	0.10226	0.544272	0.468457	0.385016		0.52305	0.243183	0.064571
FBpp0077537__Got2	0.0290128	0.185855		0.0501172	0.212511	0.712977	0.889817	0.391829		0.219663	0.403616	0.112383
FBpp0077538__CG15356	0.0796288	0.0138752	0.0388768	0.0191114	0.133073	0.548412	0.210368	0.366634	-1.03887	0.290546	0.221558	0.0690111
FBpp0077544__CG14352	0.172949	0.020188	0.000131875	0.271439	0.429845	0.245624	-0.207273	-0.242837	2.19273	-0.192873	0.254158	-0.265108
FBpp0077549__cpb			0.365218						-0.243255
FBpp0077551__Rrp40	0.606125	0.656586	0.190826	0.904756	0.655712	0.366427	-0.0336909	0.0355268	-0.464411	0.0105614	0.172167	-0.173937
FBpp0077570__CG17652	0.915145	0.246827		0.204566	0.335577	0.0583127	-0.00702386	-0.0959342		0.0858967	-0.100105	-0.189622
FBpp0077572__Eno			0.717898						0.0853979
FBpp0077574__Eno	0.00529502	0.0164598		0.0612444	0.127541	0.440402	0.418758	0.357322		0.17224	0.33836	0.11744
FBpp0077578__CG17660	0.0349755	0.128249	0.363071	0.20115	0.310509	0.262592	5.19162	2.68085	0.789382	0.774098	1.92454	-1.21756
FBpp0077621__TBC1D23	0.24929	0.556808	0.58229	0.303588	0.577264	0.642383	0.287009	0.107263	0.386063	0.230102	0.106245	-0.071864
FBpp0077627__IntS14	0.578735	0.572403	0.0608886	0.736206	0.665437	0.00735804	0.0651882	-0.0883003	-1.08778	-0.063065	-0.131623	-0.873967
FBpp0077631__CG4887			0.996473						-0.000955881
FBpp0077633__CG4896			0.372438						-0.39214
FBpp0077644__Charon	0.142225	0.277249		0.203168	0.356511	0.40525	0.571948	0.500979		0.536927	0.341634	0.253292
FBpp0077650__Tfb4	0.0506843	0.28181		0.0143345	0.123331	0.0238898	0.334217	-0.198488		-0.384619	-0.679143	-0.828675
FBpp0077674__Dbp21E2	0.385172	0.704502	0.865432	0.436297	0.277468	0.519718	-0.100518	0.0515009	-0.0561718	0.108088	-0.184492	-0.115091
FBpp0077676__Clp	0.00859859	0.0434142	0.063399	0.00382626	0.0332211	0.00768857	-0.404399	-0.269816	-0.569378	-0.388084	-0.60718	-0.643562
FBpp0077677__CG3662			0.6112						0.210005
FBpp0077680__dock			0.868204						0.239189
FBpp0077687__PNUTS	0.00374059	0.0189917		0.00360626	0.058489	0.173662	0.293963	0.247008		0.298545	0.322256	0.135729
FBpp0077694__dbe	0.00403734	0.000163423	0.140345	4.92e-05	0.00119784	0.0105356	0.529485	1.04097	0.318047	0.959912	0.948268	0.797288
FBpp0077697__aru	0.558873	0.670442	0.285078	0.963101	0.18943	0.428094	0.0816943	0.0751198	-0.478826	-0.00605658	-0.253928	-0.153117
FBpp0077698__CG4291			0.179446						-1.93383
FBpp0077702__CG3862	0.292885	0.808395		0.355754	0.486517	0.711702	0.246938	0.0381143		0.18327	0.15212	0.0562685
FBpp0077705__Saf6	0.024087	0.109074	0.575045	0.121422	0.0431174	0.0517475	0.635191	0.710544	-0.265813	0.692483	1.10608	0.759782
FBpp0077714__RpI135	0.119431	0.264257	0.811013	0.380599	0.242655	0.0225722	0.2571	0.162359	0.0641579	0.146138	-0.303439	-0.649034
FBpp0077715__ebi	0.0055024	0.0325683	0.316352	0.0110589	0.0631674	0.315289	0.504673	0.336554	-0.307308	0.391249	0.323736	0.141908
FBpp0077716__RpLP1	0.00202315	0.00243195		0.000276114	0.00459154	0.0039865	0.617017	0.703797		0.62187	0.605845	0.599563
FBpp0077720__shv	0.00374952	0.00221682	0.144202	0.0022225	0.972127	0.71709	0.280897	0.288733	-0.323164	0.336418	-0.00493448	-0.0316109
FBpp0077722__MED15	0.0993821	0.653411		0.654331	0.0960379	0.155201	0.430082	-0.0867723		-0.069781	-0.343208	-0.376963
FBpp0077726__Tspo	0.000552057	0.104545		0.279585	0.00943109	0.558606	1.42898	0.846457		0.55762	1.32259	0.274357
FBpp0077728__Sf3b1	0.00360793	0.00927826	0.742064	0.0694024	0.0679117	0.11742	0.482467	0.503096	-0.0839659	0.232935	0.543912	0.264004
FBpp0077735__Nle	0.157816	0.269539	0.630221	0.203033	0.312723	0.346021	0.739368	0.959166	-0.117512	0.900138	0.576225	0.664182
FBpp0077740__Spp	0.0163015	0.00605204	0.749235	0.00152956	0.132049	0.064336	0.84931	0.482698	-0.200935	0.476376	0.565942	0.440335
FBpp0077743__cbt			0.0250518						-1.61194
FBpp0077750__CG13690			0.00136572						-2.94333
FBpp0077760__galectin			0.216742						-0.654601
FBpp0077763__CG11377	0.022212	0.0930599	0.667603	0.00398432	0.0893982	0.0640989	0.835827	0.3519	-0.332873	0.39436	0.555934	0.448668
FBpp0077776__ND-15			0.26062						-1.50026
FBpp0077778__CG3436			0.20223						-0.222428
FBpp0077781__spen	0.114286	0.197944	0.426016	0.0858645	0.173505	0.777127	0.257287	0.241193	-0.272297	0.272639	0.337704	-0.0482485
FBpp0077787__CG11555			0.766684						-0.108434
FBpp0077790__Stip1	0.0207677	0.0138872	0.475165	0.0674916	0.0475962	0.850271	1.01913	0.681185	0.243191	0.422986	0.550266	-0.0438767
FBpp0077792__U2af38			0.221248						-0.155187
FBpp0077798__mbm	0.499466	0.0913001	0.0913203	0.0921231	0.0381642	0.0911115	-0.0420183	0.132919	-0.358505	0.116282	0.410707	0.218317
FBpp0077802__Rpp30	0.00336496	0.00646965		0.00240848	0.00555784	0.00699524	0.531137	0.587941		0.642966	0.667927	0.606203
FBpp0077813__CG3164			0.948002						0.0211026
FBpp0077816__CG4822			0.335953						-0.538917
FBpp0077835__eRF1			0.747537						-0.176832
FBpp0077839__kin17			0.43274						-0.3304
FBpp0077859__ND-39			0.253114						0.550674
FBpp0077872__Pss	0.0128892	0.00430948	0.3698	0.216464	0.0162272	0.0252421	0.846606	0.648159	-0.323936	0.399017	0.862174	0.582175
FBpp0077896__CG5498	0.179966	0.222294		0.271851	0.271673	0.26635	0.648319	-1.41136		0.277055	-1.44687	-1.38377
FBpp0077900__Rbbp5	0.00385546	0.0215917	0.793567	0.00245722	0.617655	0.279011	0.454206	0.469502	-0.113347	0.494072	0.215911	0.229979
FBpp0077905__Pitslre	0.0631219	0.00917023	0.213101	0.00997517	0.0895066	0.162565	0.192335	0.348748	-0.299412	0.300477	0.611519	0.164945
FBpp0077909__Pex14	0.00720398	0.0131269		0.0272854	0.127646	0.0435486	0.884827	0.623551		0.41482	0.581833	0.525293
FBpp0077914__HIPP1	0.0303722	0.00907396	0.70084	0.00270509	0.0122159	0.0193332	0.151135	0.226165	0.0689912	0.316543	0.470635	0.271053
FBpp0077946__Sin	0.240246	0.038219	0.159552	0.133772	0.605452	0.226295	0.183213	0.406933	-0.728691	0.206472	-0.293706	-0.352999
FBpp0077962__Ilk	0.697828	0.511058	0.592605	0.880895	0.237641	0.570399	0.0935036	0.155049	-0.24295	0.0325206	0.288173	-0.0946902
FBpp0077984__skd			0.269799						-0.584549
FBpp0077992__pzg			0.0481398						0.215732
FBpp0077995__CG7632	0.0876079	0.203139	0.204905	0.498387	0.228362	0.284471	0.440002	0.487514	-1.2988	0.138805	-2.1192	-1.87358
FBpp0077998__Tsr1			0.321885						-0.86698
FBpp0078008__Syx7			0.248102						0.633697
FBpp0078013__Cdk12			0.0184163						-0.581704
FBpp0078032__CRIF			0.606951						-0.775409
FBpp0078043__Glg1			0.641516						-0.148877
FBpp0078051__CG5664	0.919778	0.318507	0.355034	0.228619	0.972973	0.315607	0.018403	0.195959	-0.97856	0.163185	-0.00536633	-0.186831
FBpp0078054__barc			0.0608873						-1.14078
FBpp0078057__ebd2			0.374411						1.03279
FBpp0078058__Tbc1d8-9	0.407576	0.341506		0.745969	0.285499	0.235071	0.128223	0.26859		0.0594699	-2.31343	-2.50641
FBpp0078059__Pc	0.0162455	0.0068907	0.495797	0.00287459	0.057884	0.0950451	0.240209	0.403838	0.139762	0.400436	0.338518	0.221682
FBpp0078086__Rpb8			0.0919864						-0.707007
FBpp0078095__CG7414			0.532745						-0.411494
FBpp0078101__P5CDh1	0.0278686	0.0599212		0.0869736	0.944935	0.300588	0.729604	0.512973		0.248627	-0.0203417	-0.302368
FBpp0078118__MED1	0.00297538	0.0133921	0.162604	0.00752407	0.0477693	0.487632	0.598429	0.451385	-0.472071	0.468067	0.410962	0.0988902
FBpp0078131__Act79B	0.0252957	0.00891435		0.727627	0.783993	0.605963	0.264573	0.52084		0.0268434	0.029773	0.044368
FBpp0078134__RpLP0	0.00206327	0.000198095	0.0196327	0.000121961	0.00692187	0.031063	0.644672	0.669172	0.227206	0.648044	0.449362	0.377426
FBpp0078139__CG7139	0.117505	0.163078	0.252747	0.242383	0.202226	0.115536	0.405976	0.506533	0.556069	0.224059	-2.1698	0.316065
FBpp0078144__Ddx1	0.895239	0.181036	0.102849	0.0274601	0.0723397	0.0246903	-0.0178503	-0.26179	-0.439523	-0.444255	-0.373705	-0.565818
FBpp0078151__IleRS			0.376232						-0.969473
FBpp0078152__IleRS	0.147377	0.32453		0.719677	0.0362252	0.0357826	0.25742	0.174672		0.0878928	-0.541563	-0.48883
FBpp0078162__Hem			0.357689						-0.677968
FBpp0078175__CG32452			0.833478						0.102399
FBpp0078205__Ssl1			0.247339						-0.419641
FBpp0078211__CG12768			0.0395362						-0.469738
FBpp0078212__Mes2	0.349161	0.00115019	0.0535346	0.000823527	0.793238	0.440912	0.154901	0.705503	-0.297583	0.596994	-0.100791	0.190231
FBpp0078214__Mes2	0.870873	0.0110945	0.292041	0.00361626	0.665393	0.631956	0.0273178	0.460766	-0.676796	0.545439	-0.0873469	0.0667571
FBpp0078221__Chro			0.298144						0.175852
FBpp0078224__Arf79F	0.5307	0.337911		0.202758	0.655909	0.404817	0.102918	-0.244639		-0.380962	-0.0782313	-0.22793
FBpp0078278__Rpn5	0.147494	0.692632	0.929939	0.405731	0.403174	0.323767	0.312052	0.0664884	-0.043543	0.128331	0.19248	-0.217902
FBpp0078279__CG1218			0.929792						-0.0368799
FBpp0078280__CG10979	0.0057576	0.0380102	0.259195	0.0588498	0.0834888	0.523709	0.313744	0.213725	-0.201092	0.161322	0.232931	0.0538355
FBpp0078301__Rm62	5.67e-05	0.00214412	0.0563705	0.00267695	0.718269	0.127613	-0.720541	-0.407186	-0.223073	-0.519638	-0.0565767	-0.153966
FBpp0078315__Sec20	0.00106875	0.0341407		0.00216536	0.151486	0.0735017	1.12379	1.11704		0.85049	0.433825	0.569894
FBpp0078316__Hpr1	0.702008	0.0756475	0.198362	0.197076	0.419146	0.409443	0.0652053	0.29095	-1.05026	0.142795	0.166908	-0.126595
FBpp0078326__Sec8			0.309386						-0.91268
FBpp0078331__Snr1	0.00972472	0.0190675	0.291189	0.0411991	0.163515	0.0102642	0.251994	0.298797	0.27314	0.263375	-0.274462	-0.423437
FBpp0078337__Snm1			0.431342						0.383669
FBpp0078343__Rheb	0.0935356	0.345731	0.20223	0.321487	0.71572	0.895085	0.365335	0.14991	-1.90334	0.138586	0.0536332	0.0162966
FBpp0078349__Vha26	0.133811	0.106816		0.324109	0.0643804	0.163567	2.77641	3.21912		2.29503	4.17699	3.56653
FBpp0078353__Atu	0.110585	0.0339708	0.317139	0.00381052	0.0611644	0.356427	0.188083	0.332964	-0.186625	0.415561	0.37591	0.115529
FBpp0078354__RpL13A	0.000769405	0.000153007	0.00993967	0.00287423	0.0191291	0.00498236	0.803213	0.81165	0.370255	0.671814	0.820882	0.634989
FBpp0078361__MED27	0.00761449	0.0944078	0.18082	0.0518738	0.208899	0.146128	0.521495	0.229303	-0.378176	0.257493	-0.448918	-0.287905
FBpp0078362__Wdr33	0.0337522	0.049979		0.000822361	0.0223408	0.0112296	-0.39683	-0.319227		-0.53495	-0.448231	-0.682326
FBpp0078363__Wdr33			0.0700846						-0.682031
FBpp0078372__Sym	0.00921728	0.0186214	0.637482	0.00451101	0.0560784	0.00645533	-0.340278	-0.300306	-0.0921713	-0.344099	-0.3736	-0.546714
FBpp0078377__Xe7	0.303583	0.323602	0.921526	0.137554	0.0434071	0.897617	-0.102141	0.0878839	-0.0219704	0.118165	0.349683	-0.0115946
FBpp0078383__MTA1-like	0.0155125	0.0208352	0.119795	0.221474	0.654183	0.413099	0.32611	0.277633	-0.462378	0.138283	0.0520513	-0.0762413
FBpp0078396__kra	0.12412	0.1701		0.914862	0.884593	0.163893	0.235994	0.1932		-0.0129654	-0.0205957	-0.231736
FBpp0078397__kra			0.876838						-0.0655453
FBpp0078400__noi	0.00249297	0.0871676	0.128622	0.0238029	0.707691	0.515235	0.460372	0.281095	0.349257	0.250437	0.0808467	-0.139657
FBpp0078401__CG2926	0.0376505	0.00575303	0.389264	0.00518656	0.0130912	0.0493765	0.234218	0.424421	-0.166814	0.370719	0.533376	0.242981
FBpp0078402__CG2931	0.0672521	0.220878	0.0901967	0.244149	0.119735	0.0560956	-0.209259	-0.167815	-0.378684	-0.0915551	-0.222089	-0.277615
FBpp0078416__RpL35A	0.000767182	0.000144219	0.115175	0.00022339	0.0266039	0.00372448	0.868346	0.699917	0.192804	0.716382	0.768274	0.628507
FBpp0078450__CG11999	0.00297195	0.000651857	0.53968	0.00153182	0.100852	0.397549	0.411108	0.392069	0.275652	0.434436	0.204629	0.0561427
FBpp0078464__CtsF	0.301605	0.270878	0.250542	0.63986	0.332648	0.437562	0.158781	0.21731	-0.54758	-0.0427704	-0.277629	-0.135906
FBpp0078478__Gnf1	0.00941375	0.0233996	0.0421081	0.146562	0.221095	0.00785533	-0.20812	-0.161126	0.50656	-0.0840166	-0.199873	-0.332099
FBpp0078500__KaryŒ≤3			0.80455						-0.117857
FBpp0078508__atms	0.0119872	0.0317214		0.00383187	0.0615435	0.174646	0.378247	0.440339		0.456272	0.365845	0.228869
FBpp0078515__CG14657			0.000909589						-3.16941
FBpp0078532__eIF3f1	0.770083	0.510083		0.447839	0.572175	0.487458	0.0490327	0.111118		-0.133456	-0.121995	-0.138975
FBpp0078535__CG9775	0.0320676	0.0055952		0.00164312	0.0318818	0.0653267	0.274871	0.392921		0.483976	0.505951	0.302729
FBpp0078561__lost	0.522667	0.796192	0.0329381	0.822154	0.26988	0.0175841	0.0328994	-0.0165513	-0.36708	0.0123334	-0.107299	-0.26096
FBpp0078568__Fip1	0.079398	0.151088	0.33548	0.0154675	0.696134	0.0295003	-0.184393	-0.132654	-0.193034	-0.356577	-0.0745849	-0.368959
FBpp0078575__CG31523	0.0340664	0.0371559		0.0221232	0.0703591	0.111733	0.594098	0.59811		0.505898	0.602481	0.373163
FBpp0078584__eIF3a			0.0976753						-0.50958
FBpp0078595__CG9776	0.101614	0.145299	0.174812	0.231183	0.0395425	0.266707	0.108012	0.13513	-0.302965	0.131296	0.311931	-0.100383
FBpp0078598__Vps24	0.13923	0.288713		0.193613	0.366657	0.494834	0.41682	0.267186		0.347063	0.246833	0.123736
FBpp0078606__abs	0.00190321	0.00210164	0.602308	0.00143108	0.0743331	0.0978228	0.454679	0.500317	0.12374	0.446408	0.509974	0.315549
FBpp0078607__Gel			0.646015						-0.452851
FBpp0078624__CG14641	0.0061994	0.00343939	0.93291	0.000870915	0.217667	0.329706	0.505607	0.739968	-0.0221726	0.697824	0.549673	0.315933
FBpp0078633__CG3756	0.482057	0.0473739	0.370246	0.016886	0.368471	0.148388	0.149967	0.386313	-0.330177	0.517549	-0.588627	-0.638459
FBpp0078635__mRpL28			0.0479372						-1.19783
FBpp0078639__SelT			0.0563466						-4.74215
FBpp0078641__Col4a1	0.00612975	0.138656		0.795886	0.544325	0.957537	0.713701	0.413063		0.0530037	0.191437	-0.0149576
FBpp0078642__Col4a1			0.351627						0.396726
FBpp0078649__His3.3A	0.0016434	0.000110758		9.76e-05	0.00622052	0.000702308	0.586324	0.52796		0.639993	0.50133	0.547935
FBpp0078655__RpL37A			0.574192						-0.194566
FBpp0078662__ND-13A			0.314133						-0.938718
FBpp0078663__Pgant5			0.917652						-0.0877777
FBpp0078665__Nepl3	0.0817105	0.583652	0.39858	0.546661	0.556911	0.861206	0.540072	0.174772	-0.829266	0.0996473	0.13059	0.046743
FBpp0078669__CG31650	0.0102767	0.159606		0.0316097	0.128873	0.46446	0.702926	0.432051		0.282933	0.544754	0.162105
FBpp0078673__CG31917	0.0681435	0.0983185	0.163415	0.00442145	0.858595	0.487514	0.255214	0.142586	0.421271	0.345349	-0.050128	-0.165913
FBpp0078678__Rtnl1	0.0476753	0.146928		0.163895	0.740701	0.559742	0.652032	0.381535		-0.281325	-0.0498337	0.0792309
FBpp0078687__l(2)05714	0.00792009	8.3e-05	3.9e-05	1.24e-05	0.942219	5.21e-05	-0.28207	-0.839997	-1.96198	-1.05848	-0.0135393	1.47198
FBpp0078689__eIF3i	0.0863981	0.472972	0.253479	0.346033	0.243881	0.232186	0.255369	0.102458	-1.27146	-0.107343	-0.22657	-0.408719
FBpp0078694__mRpL24	0.27912	0.842366	0.0932867	0.224352	0.519318	0.433811	-0.237988	0.0298289	-0.967133	-0.365056	-0.137281	-0.203133
FBpp0078704__Bub1	0.00863291	0.0643188		0.00889464	0.0881464	0.234591	0.393996	0.280926		0.344828	0.304573	0.14633
FBpp0078711__Acsf2	0.249674	0.710534		0.553928	0.275222	0.682834	0.317033	-0.059214		0.0921366	-1.83918	-0.0594169
FBpp0078728__cl	0.00305138	0.0273452	0.389419	0.00354342	0.33286	0.179129	0.485189	0.270162	-0.76072	0.346158	0.117554	-0.127583
FBpp0078732__CG31915	0.0374604	0.108253		0.581166	0.534689	0.217763	0.736841	0.628389		-0.123002	0.208711	0.380837
FBpp0078754__Hel25E			0.173485						-0.240834
FBpp0078756__Hel25E	0.0396678	0.405961		0.3169	0.99051	0.457588	0.463935	0.249507		-0.155147	-0.00338711	-0.2584
FBpp0078761__CG7382			0.26633						1.2678
FBpp0078765__sip1	0.0404856	0.0108263		0.0292724	0.0639044	0.172463	0.516827	0.760818		0.466217	0.488741	0.29819
FBpp0078770__CG7239	0.651506	0.348506	0.225007	0.726972	0.510379	0.464649	0.0613714	0.184014	-0.552378	0.045485	-0.0868035	0.131228
FBpp0078791__CG14005	0.283869	0.298793	0.99728	0.256731	0.763199	0.52734	0.258091	0.416517	0.00143968	0.334997	0.0480959	0.112012
FBpp0078807__eIF4A			0.0192714						-0.692247
FBpp0078810__ifc	0.010201	0.0799286	0.0917575	0.137143	0.143124	0.128364	0.917702	0.698533	-2.49473	0.243171	0.438874	0.367335
FBpp0078831__Arpc4	0.0963381	0.514692		0.713078	0.337626	0.962181	0.482622	0.104884		-0.0487747	0.254907	-0.00622583
FBpp0078842__CG9175	0.1178	0.37867		0.340112	0.561802	0.733129	0.569124	0.185904		0.176434	0.106723	0.049525
FBpp0078843__CG9175			0.166108						0.535836
FBpp0078856__CG9107	0.0920742	0.00247715		0.00365888	0.473228	0.123757	0.172751	0.472406		0.387237	0.135611	0.269176
FBpp0078857__CG9107			0.26108						-0.238612
FBpp0078865__chic	0.171193	0.111483		0.902781	0.104375	0.635687	0.345255	0.617293		-0.0253466	-0.693126	0.124196
FBpp0078888__frj	0.00896827	0.00214145		0.0106075	0.305205	0.305229	1.26702	0.878114		0.740349	0.270507	0.25294
FBpp0078889__frj			0.0569598						2.22199
FBpp0078890__Daxx			0.947568						0.030145
FBpp0078891__ŒµCOP	0.571133	0.599831	0.591024	0.369188	0.884394	0.286617	0.153599	-0.134251	-0.286571	-0.257935	-0.0367534	-0.374977
FBpp0078893__CG9547	0.375362	0.231554	0.752636	0.518182	0.823702	0.587078	0.165372	0.454699	-0.335707	0.0984336	-0.0361296	0.0878768
FBpp0078894__Phf5a	0.0997763	0.256936	0.117184	0.14004	0.258026	0.553851	0.271782	0.169621	-1.94908	0.219114	0.233643	0.0726599
FBpp0078896__Sec61Œ±			0.411599						-0.205276
FBpp0078905__Tig			0.192443						1.41912
FBpp0078918__COX5B			0.49208						-0.434104
FBpp0078925__Tango1	0.0120593	0.0229135		0.0280656	0.0433542	0.0672151	0.694918	0.519774		0.393876	0.727532	0.372427
FBpp0078929__Aatf	0.000818535	0.000258654	0.0955779	0.000198826	0.00829905	0.00222178	0.659449	0.80757	0.400204	0.837383	1.10991	0.879226
FBpp0078971__l(2)k09022	0.000871645	0.000732124	0.0428099	0.000312151	0.00383847	0.00160171	0.954436	1.40132	0.50924	1.21091	1.14086	1.30194
FBpp0078973__Rat1			0.436461						-0.242072
FBpp0078976__Hrb27C			0.000236754						-0.794144
FBpp0078977__SA	0.274098	0.0339118	0.192666	0.024068	0.58027	0.788702	0.140096	0.319985	0.613758	0.270532	0.0843974	-0.0380222
FBpp0078980__Coprox			0.347735						-0.546997
FBpp0078983__snRNP-U1-70K			0.0910193						-0.394218
FBpp0078984__smt3	0.0082222	0.00826333		0.0120497	0.97504	0.318461	0.331211	0.587658		0.521781	0.0144451	0.241403
FBpp0078986__sip2	0.040065	0.0113655	0.80246	0.0137287	0.0770543	0.64291	0.346308	0.518915	-0.0977504	0.425076	0.374399	0.0927389
FBpp0078990__Atac1	0.000591889	0.00280098	0.171828	0.000235601	0.00923093	0.199529	0.753101	0.621606	0.701939	0.736208	0.650811	0.137677
FBpp0078992__Gas41	0.0141554	0.0558189	0.639649	0.00397559	0.0236443	0.0687901	0.44052	0.315578	0.449931	0.616579	0.439653	0.259214
FBpp0078996__x16	0.0314373	0.775931	0.120471	0.446518	0.177922	0.794363	-0.237274	-0.0304245	-0.141007	0.0842876	0.35517	-0.0417182
FBpp0078997__nop5	0.000110763	6.1e-06	0.0155835	0.000222408	0.000324142	0.000447863	0.838224	1.24535	0.255236	1.11907	1.32658	1.26715
FBpp0079000__CG13773	0.383216	0.0382451	0.0662605	0.0194431	0.425275	0.144504	0.249593	0.436354	1.15781	0.355596	-0.245146	-0.239942
FBpp0079009__nrv2	0.0727844	0.577194		0.365896	0.603495	0.954544	0.797571	0.0852548		0.128571	-0.144362	0.00799519
FBpp0079012__nrv1	0.0400343	0.154329		0.848275	0.525749	0.391913	0.71538	0.466761		-0.0459978	0.129724	-0.192236
FBpp0079031__Sem1			0.75409						-0.11494
FBpp0079072__muc	0.0912157	0.280498	0.0786377	0.621863	0.693412	0.807488	1.15945	0.903249	-0.618333	0.21313	0.249726	0.0992085
FBpp0079091__CG5181	0.00499989	0.100514	0.00820872	0.00540529	0.0203641	0.00120988	-0.343933	-0.141178	-1.39436	-0.344913	-0.462269	-0.6859
FBpp0079111__CG7154	0.00824237	0.00327405	0.65157	0.0300053	0.445304	0.0240039	0.274265	0.40605	0.119104	0.291382	-0.155219	-0.356742
FBpp0079113__LanB1	0.0662874	0.0857727		0.175641	0.865063	0.800847	0.54104	0.377396		0.284171	-0.0320095	0.0583054
FBpp0079114__LanB1			0.415291						0.521845
FBpp0079118__LKRSDH			0.635893						-0.169697
FBpp0079157__baf			0.413291						0.621152
FBpp0079168__RpL36A			0.220922						0.225308
FBpp0079182__SmE	0.0184105	0.00927571	0.439286	0.0553545	0.614325	0.575325	0.364355	0.456931	0.254564	0.288185	-0.562863	-0.223703
FBpp0079187__Rack1			0.0154647						0.368344
FBpp0079196__Bsg	0.0103105	0.0666293		0.00942864	0.77794	0.33826	0.633511	0.548431		0.427768	0.0776582	0.250861
FBpp0079207__CG8460	0.981109	0.0170339	0.18317	0.380352	0.308448	0.189992	-0.00599569	0.817116	-0.397886	0.152986	-2.17185	-0.671452
FBpp0079211__Ssb-c31a	0.000278059	0.0076451	0.00101831	0.000632911	0.747208	0.00164215	-0.556872	-0.314807	-0.843236	-0.635163	-0.0454634	-0.557221
FBpp0079219__Mettl14			0.00167707						-2.87781
FBpp0079221__strat			0.27375						1.16518
FBpp0079233__OstŒ≥	0.0532289	0.00688507	0.935295	0.219866	0.0432753	0.0275469	0.605403	0.611132	-0.0279896	0.326883	0.483412	0.557798
FBpp0079234__wol	0.0127979	0.262704	0.270782	0.980308	0.692183	0.230354	0.831351	0.305168	-1.35711	0.00444438	-0.06415	-0.353263
FBpp0079251__Su(var)205	0.075028	0.00982304	0.0311655	0.355015	0.0102219	0.0548302	0.120369	0.240031	-0.303837	0.0751483	0.441052	0.185895
FBpp0079266__Wdr82	0.0643519	0.131411	0.519477	0.16116	0.738515	0.793889	0.150207	0.137366	-0.225149	0.119993	0.0564287	-0.0220083
FBpp0079281__Akap200			0.929792						-0.0368799
FBpp0079282__Akap200	0.00962467	0.151678		0.166418	0.0875976	0.15895	0.559197	0.241033		0.152364	0.611346	0.247316
FBpp0079289__prg	0.00189378	0.0227774		0.00579113	0.904462	0.103127	0.393546	0.277734		0.344502	0.0134233	-0.195705
FBpp0079305__CG13097	0.000193373	2.67e-05	0.589553	0.000198465	0.000237993	0.00178143	1.05291	1.48763	0.102819	1.4014	1.48085	1.44908
FBpp0079306__CG13096			0.0684259						-0.239305
FBpp0079310__Agpat2			0.363745						-1.1865
FBpp0079312__D12	0.000622554	0.00468881	0.782258	0.00168501	0.0318445	0.38571	0.637494	0.448122	-0.0720534	0.490273	0.397346	0.0883014
FBpp0079324__Dad1	0.0057083	0.0140616		0.288604	0.252286	0.275804	1.15158	0.463884		0.104078	0.303684	0.214829
FBpp0079328__RpS13			0.0211975						0.278149
FBpp0079350__Hnf4			0.124192						1.42254
FBpp0079389__C1GalTA			0.538081						-0.227663
FBpp0079406__Aldh			0.107283						-0.926128
FBpp0079417__borr	0.0689449	0.400817	0.610642	0.415822	0.416888	0.228973	-0.172998	0.111279	0.251393	0.0758296	-0.0946527	-0.146781
FBpp0079433__brwl	0.43892	0.346627	0.490609	0.466149	0.0722723	0.0384862	0.0851169	0.253641	0.503354	0.121961	-0.534983	0.736773
FBpp0079443__hoip	0.00371662	0.000233555	0.559676	0.000424788	0.00056277	0.00464318	0.658361	1.4868	0.0669523	1.29392	1.3103	1.28582
FBpp0079444__pelo			0.0823265						-1.13999
FBpp0079445__CG4364	0.000974474	0.000557946	0.166532	0.00113371	0.00559475	0.00138761	0.941411	1.27964	0.268622	1.2142	1.18132	1.22786
FBpp0079453__MtpŒ±	0.0131486	0.00131121	0.33196	0.0150433	0.0414044	0.0277663	0.667156	0.511446	0.265539	0.370119	0.30945	0.262746
FBpp0079461__zf30C	0.00427249	0.00103068	0.0162006	0.000421338	0.00792041	0.00364907	-0.422791	-0.472114	-0.609051	-0.476835	-0.506981	-0.478929
FBpp0079468__Fkbp59			0.874246						0.0580484
FBpp0079470__Bka	0.00546662	0.000128959	0.279659	0.0506855	0.00296389	0.00468131	0.813397	1.028	0.194764	0.6402	0.84181	0.73928
FBpp0079471__Srp54	0.284151	0.336421	0.630733	0.285353	0.719643	0.110288	0.0631989	-0.0756428	-0.0623515	-0.0747456	0.0638638	-0.21498
FBpp0079472__yip2	0.0168113	0.0699004	0.117553	0.241698	0.189762	0.952912	0.738011	0.366072	-1.14857	0.136102	0.284429	0.0114388
FBpp0079473__CG4598	0.0330819	0.980946		0.580575	0.568361	0.854158	0.43987	-0.00512589		-0.0875962	0.170939	-0.0536386
FBpp0079479__CG4619			0.0748336						-0.532795
FBpp0079488__CG13126			0.00849511						2.17882
FBpp0079491__CG31712	0.0904506	5.54e-05	0.920698	1.3e-05	0.0108691	0.00157074	0.132403	-1.00629	0.0260689	-1.11682	-0.563936	-0.93845
FBpp0079496__Etl1	0.423065	0.520825	0.483808	0.210191	0.23282	0.245643	0.153363	0.107719	0.313163	-0.244737	-0.336344	-0.287158
FBpp0079500__RpS2	0.0429721	0.0385833		0.135292	0.303858	0.293563	0.196151	0.225826		0.113613	0.163961	0.110371
FBpp0079501__mtDNA-helicase	0.608406	0.542725		0.852898	0.234014	0.163673	0.0593006	0.127833		0.0232626	-3.2237	-0.698662
FBpp0079514__Taf11	0.000866229	0.00156923		0.000181999	0.0049713	0.0065931	0.702988	0.696632		0.690954	0.619495	0.458103
FBpp0079521__Trp1	0.00823018	0.00203322	0.0485264	0.00214361	0.0344499	0.0268304	1.04423	0.76899	1.27128	0.634322	0.958347	0.610999
FBpp0079527__Pen	0.016524	0.0497978	0.871763	0.226156	0.488367	0.444231	0.352521	0.323905	-0.0396818	0.160206	0.0921797	0.096242
FBpp0079536__RpL7			0.023985						0.253737
FBpp0079538__ProsŒ±6	0.0916378	0.299261		0.726822	0.284934	0.371134	0.735046	0.270698		0.0482468	-2.85082	-0.392614
FBpp0079542__eEF1Œ¥	0.0196177	0.202944	0.112665	0.743284	0.407681	0.606958	0.783975	0.367855	1.11216	0.0388986	0.252047	0.0705484
FBpp0079544__ova			0.153256						-0.678137
FBpp0079548__CG5727	0.146986	0.254482	0.0325182	0.269659	0.70787	0.357232	0.161708	0.18806	-0.874262	0.162655	-0.0397055	-0.0998148
FBpp0079565__me31B	0.0636138	0.415944	0.23928	0.730215	0.544151	0.452104	0.190176	0.119054	-0.346994	0.0309996	0.0881248	-0.0865436
FBpp0079576__Mulk			0.929792						-0.0368799
FBpp0079578__CG4972	0.00448146	0.0177715	0.885773	0.00569757	0.108445	0.106384	1.15249	0.818235	0.139286	0.726173	0.615243	0.424737
FBpp0079606__RpS27A	0.0658139	0.511704	0.24453	0.0598676	0.573499	0.0516391	0.194678	0.0736223	-0.180665	-0.180869	0.0947875	-0.211117
FBpp0079607__Ip259	0.000332816	0.000184427		0.000103084	0.00141727	0.00476379	0.634771	0.911069		0.995753	0.775005	0.628457
FBpp0079609__RfC3	0.00446664	0.0672367	0.0162949	0.173288	0.0296982	0.00445118	-0.292554	-0.213611	0.669774	-0.108448	-0.709628	-0.613612
FBpp0079615__TfIIB	0.000986615	0.186291		0.156942	0.330773	0.20712	1.68238	0.298898		0.281086	-0.247465	-0.351617
FBpp0079616__holn1	0.0237028	0.919761	0.00351302	0.0690762	0.294898	0.0041115	-0.234718	-0.0110165	-1.1547	-0.289807	-0.213659	-0.606775
FBpp0079617__STUB1			0.00241204						-2.57627
FBpp0079626__Myo31DF			0.464026						0.186311
FBpp0079630__RluA-1	0.0204887	0.240975		0.0242393	0.45262	0.497113	0.441613	0.165207		0.341141	-0.124161	-0.0946155
FBpp0079637__CG5355	0.178526	0.277174		0.67735	0.243785	0.0804098	0.707715	0.244701		0.121642	-2.40469	-1.08288
FBpp0079640__Mdh1	0.0979471	0.386533		0.111887	0.909949	0.0555824	0.234195	-0.187315		-0.303265	-0.0312781	-0.548296
FBpp0079641__Cdk1	0.320636	0.888625	0.68902	0.888188	0.554974	0.947511	0.231438	0.0240356	-0.384674	-0.0197921	-0.138958	-0.0121474
FBpp0079642__CG33303	0.0146876	0.0141703		0.00140958	0.279931	0.0277804	0.840139	0.496251		0.423287	0.160741	0.368177
FBpp0079643__Cand1	0.131905	0.601833		0.762724	0.45503	0.459548	0.436207	-0.0896272		-0.0486479	0.154222	-0.147621
FBpp0079648__RnrL	0.0509617	0.550798	0.628033	0.241804	0.290348	0.926241	0.630047	0.234225	-0.181397	0.212845	-1.80943	-0.0369813
FBpp0079650__Usp14	0.515577	0.919943		0.191327	0.226784	0.149357	0.13203	0.0153843		-0.281635	-1.17648	-0.808735
FBpp0079653__CG5390	0.00873419	0.0152213		0.0218526	0.0666763	0.265539	0.576528	0.519938		0.397944	0.554121	0.179734
FBpp0079654__nmd	0.0481751	0.0171796	0.736816	0.802597	0.4445	0.506026	0.865867	0.668975	0.272697	-0.103964	0.271803	0.32794
FBpp0079664__Utx	0.00756479	0.0217519	0.890445	0.0110867	0.223358	0.45209	0.403249	0.333927	0.04645	0.359725	0.16835	0.082356
FBpp0079668__Rsf1	0.0368583	0.0260874		0.0244373	0.503754	0.0261981	-0.289035	-0.242704		-0.276175	-0.0921452	-0.235827
FBpp0079675__CG5676	0.0772939	0.270086		0.29359	0.308343	0.453479	1.03853	0.33672		0.200284	0.466818	0.16221
FBpp0079699__CG6443			0.756509						-0.167458
FBpp0079710__Nup107	0.00994121	0.0357947	0.388716	0.00840067	0.193214	0.354092	0.607608	0.368383	0.334151	0.450071	0.477908	0.155833
FBpp0079711__EMC3	0.00340378	0.0103354	0.311744	0.450939	0.0864648	0.16213	1.30679	1.31008	-0.944244	0.32041	0.9787	0.878185
FBpp0079735__YL-1			0.343981						-0.226593
FBpp0079738__CG12253	0.840849	0.484653	0.889301	0.0969095	0.155862	0.137707	0.0162072	-0.0933709	-0.0734867	-0.217482	-0.208034	-0.166905
FBpp0079753__RpL9	0.000522255	0.00476466		0.00607332	0.0535127	0.0808446	1.04564	1.07309		0.995298	0.664745	0.667165
FBpp0079758__CG33129	0.0114458	0.0606034	0.531171	0.181197	0.40405	0.874961	0.663179	0.340565	0.325635	0.136607	0.154439	-0.0244184
FBpp0079760__CG33129			0.44358						0.500746
FBpp0079769__aurB	0.0679229	0.426926	0.264227	0.827381	0.343575	0.392739	0.321343	0.159894	0.775466	0.033214	-0.165801	-0.178393
FBpp0079772__porin			0.132375						0.28896
FBpp0079776__CG6700			0.179785						-0.323019
FBpp0079780__CG6724	0.000155955	2.13e-05	0.164262	6.62e-05	0.000262558	0.000621861	1.14549	1.48091	0.303811	1.4085	1.36447	1.34055
FBpp0079788__Nup160	0.0158095	0.0915561		0.110546	0.0809063	0.213062	0.602444	0.4216		0.302167	0.489768	0.289482
FBpp0079789__CG4751	0.004421	0.0110646	0.954711	0.00235985	0.482146	0.651756	0.629032	0.602491	0.0180725	0.611296	0.159642	0.0812295
FBpp0079797__CG33695	0.0256769	0.0311306		0.0214642	0.0337774	0.0562739	0.220946	0.219897		0.233351	0.43064	0.22621
FBpp0079798__CG33695	0.0259844	0.00874874	0.510975	0.00510774	0.0166617	0.0328332	0.193311	0.311254	-0.180092	0.317007	0.661367	0.353099
FBpp0079799__CG33695	0.0371163	0.0269913		0.0195882	0.0356886	0.0675273	0.200469	0.228355		0.240902	0.415268	0.207175
FBpp0079802__mre11	0.0817245	0.949817	0.0645004	0.643467	0.840696	0.189239	0.248416	0.0161558	-0.619989	0.0807267	-0.0397754	-0.517654
FBpp0079812__RfC38			0.00437364						0.649082
FBpp0079813__Csl4	0.878411	0.592703	0.212626	0.437105	0.216165	0.0121878	-0.0111072	-0.0795148	-2.3736	-0.0690996	-0.39522	-0.488124
FBpp0079815__CG6230	0.0197461	0.0155246	0.928438	0.0835751	0.32965	0.619839	0.832608	0.527068	-0.0246509	0.254494	0.167888	0.0811248
FBpp0079818__Ge-1	0.0113701	0.0148636	0.86611	0.0155077	0.572978	0.888716	0.617029	0.719577	-0.0613106	0.615602	0.210847	0.0420396
FBpp0079831__Dlg5	0.187093	0.0429306		0.103044	0.925276	0.50464	0.711618	0.912123		0.735837	-0.0593756	0.31711
FBpp0079832__Dlg5			0.422561						-0.397939
FBpp0079845__crol	0.000507389	0.00709068		0.00021814	0.0025082	0.000562521	-0.650019	-0.471874		-0.579164	-0.639655	-0.840518
FBpp0079871__Ada1-2	0.00855515	0.055856	0.0959963	0.0405474	0.23825	0.665325	0.453076	0.333981	-1.92255	0.274376	0.199062	-0.0619444
FBpp0079874__Nfs1	0.00998473	0.110951	0.0826452	0.105045	0.396034	0.617068	0.408987	0.282457	-0.439757	0.259974	0.125286	-0.0844224
FBpp0079880__RpL7-like	0.00103306	0.000150581		7.41e-05	0.00283459	0.000359578	0.737153	1.00314		1.05907	1.1103	0.955338
FBpp0079892__CG6766	0.0119404	0.0368744	0.212252	0.105216	0.228272	0.0254006	1.2877	0.69613	-0.485687	0.258523	0.38611	0.520065
FBpp0079893__Tom70	0.0198542	0.159835		0.140359	0.657669	0.980931	0.562038	0.387514		0.260254	0.0986434	-0.0055709
FBpp0079894__Tom70			0.222952						-0.969265
FBpp0079897__Hacd1	0.0160022	0.0666534		0.016371	0.319928	0.105343	0.83618	0.375401		0.394669	0.326022	0.315051
FBpp0079899__CG18789			0.74152						-0.289294
FBpp0079907__esc	0.196253	0.192039	0.447905	0.233993	0.241527	0.474148	0.266162	0.319695	-0.740064	0.189606	-0.242994	-0.175444
FBpp0079912__Ced-12	0.0802289	0.26743	0.287468	0.0939066	0.363256	0.262926	0.375402	0.243139	-0.49911	0.240872	-0.258852	-0.289022
FBpp0079914__ThrRS	0.0322556	0.0196728		0.0102683	0.29105	0.186654	0.632086	0.673269		0.55368	0.210919	0.265869
FBpp0079946__CG6712	0.000631206	6.92e-05	0.471266	1.48e-05	0.0016838	0.000708544	1.07368	1.26003	0.151668	1.23337	1.0877	1.03812
FBpp0079986__CG5787	2.96e-05	1.5e-05		1.17e-05	0.0384322	0.383952	-1.23241	-1.33747		-1.66447	-0.439338	0.0799736
FBpp0079992__CCT4	0.83539	0.0810338	0.204515	0.405717	0.362073	0.878288	0.0540083	0.575044	0.832037	-0.58878	0.278457	-0.0451704
FBpp0079999__Vha68-2			0.0670589						-0.682704
FBpp0080000__Vha68-2	0.0392933	0.292457		0.795946	0.643755	0.860427	0.563412	0.276149		0.032727	-0.122952	-0.0314305
FBpp0080025__CG16812	0.0259638	0.0301402	0.0329508	0.00274832	0.00848113	0.00882518	0.570149	0.514787	-1.01266	0.639263	0.666032	0.500545
FBpp0080040__CG31729			0.403574						-0.3656
FBpp0080045__Tap42	0.236894	0.470593		0.478142	0.338144	0.383918	0.300141	0.14744		0.117502	-0.43421	-0.27872
FBpp0080048__Œ≤'COP	0.0940208	0.157033	0.437381	0.222967	0.550259	0.421159	0.267576	0.36696	-0.175241	0.236233	-0.157239	-0.210272
FBpp0080049__CG9302	0.14166	0.689331	0.283915	0.0456967	0.64587	0.0427214	0.261162	-0.0371551	-0.508779	-0.175564	-0.0900555	-0.325545
FBpp0080050__Bdp1	0.0414052	0.146308	0.812191	0.038311	0.741373	0.399347	0.313657	0.229226	0.0993071	0.321753	0.058052	-0.160305
FBpp0080052__Nnp-1	0.000852538	4.14e-05	0.0438567	2.46e-05	0.000494496	0.000729789	0.843471	1.1953	0.438902	1.17009	1.17011	1.01679
FBpp0080062__Ski6			0.309776						1.19817
FBpp0080066__CG16972	0.0613595	0.0256888	0.66081	0.0103105	0.246909	0.425308	0.167896	0.246518	0.0955516	0.307107	0.138911	-0.0812661
FBpp0080077__CG7099	0.162184	0.278847	0.699214	0.0499195	0.0214454	0.00461607	-0.140641	-0.126758	-0.15718	-0.197246	-0.450724	-0.588448
FBpp0080087__kuz			0.397533						0.400322
FBpp0080097__Hacd2			0.0663411						-2.68308
FBpp0080103__Ing5	0.040082	0.00720417	0.0218033	0.0165671	0.027946	0.192847	0.270409	0.404364	0.56124	0.422286	0.564212	0.200354
FBpp0080117__CG16865			0.615616						-0.110512
FBpp0080120__Orc5	0.821322	0.738682	0.0348017	0.774699	0.48885	0.43281	-0.0327688	-0.136778	2.12375	0.0759487	-0.183771	-0.40517
FBpp0080121__Rpb3	0.18313	0.757472	0.00350257	0.0118311	0.0251113	0.00224138	-0.236599	0.040811	-0.896146	-0.262225	-0.419251	-0.70179
FBpp0080123__CenG1A			0.973749						-0.0136321
FBpp0080146__Arpc1			0.649282						-0.277396
FBpp0080148__PolG1	0.376593	0.625212	0.0602985	0.934069	0.92711	0.896499	-0.112665	0.103455	-0.51254	0.0123003	0.0258638	0.0340079
FBpp0080203__spel1			0.745755						-0.161762
FBpp0080211__l(2)34Fd	0.000873823	0.000195713	0.745332	7.99e-05	0.00389291	0.0015292	0.634168	0.914703	-0.0625311	0.877232	0.906566	0.776216
FBpp0080213__mTTF	0.000315188	0.0897502	0.27273	0.160146	0.00528552	0.674491	0.875709	-0.277726	-0.407486	-0.14	-0.620461	-0.0454565
FBpp0080256__NC2Œ≤	0.0154681	0.0451341		0.159924	0.0521681	0.176638	0.345366	0.269779		0.113549	0.338696	0.160243
FBpp0080265__stc	0.182	0.378312	0.235038	0.983459	0.0982216	0.114493	-0.212609	-0.166302	0.738871	0.00320085	-0.473553	-0.463446
FBpp0080278__vig			0.371891						0.525996
FBpp0080279__vig	0.00926711	0.0507013		0.414118	0.0483075	0.880693	0.378667	0.302811		0.163399	0.365111	-0.0239028
FBpp0080297__lace	0.0126806	0.0368853		0.00896521	0.130522	0.246694	0.839448	0.474518		0.460669	0.322811	0.173282
FBpp0080319__Mtr4	0.1518	0.1711	0.489471	0.546249	0.49785	0.166214	0.179529	0.17351	0.134617	0.0599848	-0.0896717	-0.171529
FBpp0080322__Ku80	0.938449	0.0798045	0.201676	0.020256	0.164767	0.746536	0.00865048	0.334903	-0.32514	0.336045	0.267339	-0.0709423
FBpp0080323__wek	0.0158925	0.0138821	0.0208105	0.00287669	0.0374119	0.000980347	-0.390264	-0.449674	-0.711144	-0.410741	-0.360253	1.14144
FBpp0080329__ND-B17	0.0463375	0.0729001		0.0426437	0.196267	0.0294287	1.18428	0.740341		0.359455	0.69466	0.744719
FBpp0080383__CG4935			0.0794973						-0.669709
FBpp0080390__Syx5			0.929792						-0.0368799
FBpp0080391__fzy	0.150976	0.321555	0.102041	0.224991	0.387913	0.435117	0.503642	0.300965	-0.807287	0.394093	0.249464	0.194705
FBpp0080395__CaBP1			0.668026						-0.0587044
FBpp0080396__chif	0.847683	0.76055	0.660149	0.143497	0.723042	0.464507	-0.0256916	0.049168	0.359094	0.232864	0.0594679	-0.114616
FBpp0080401__mRpL4	0.364126	0.263954	0.838239	0.588336	0.996833	0.476395	0.175531	0.400924	0.259923	0.0812106	0.00062245	0.144075
FBpp0080411__crp	3.58e-05	0.000190655	0.703965	6.96e-05	0.213464	0.0730787	0.802175	0.568598	0.034372	0.73572	0.299805	0.306515
FBpp0080413__PRL-1			0.00166026						-4.6927
FBpp0080423__Tpr2			0.623815						-0.546635
FBpp0080431__CG5953			0.438065						-0.235027
FBpp0080440__her			0.0697431						-1.37219
FBpp0080450__BuGZ	0.239067	0.035475	0.480079	0.0360198	0.0771823	0.39889	0.141914	0.283073	-0.146789	0.192204	0.272618	0.0840515
FBpp0080474__mdy			0.601368						0.231338
FBpp0080489__glu	0.00136688	0.00344949	0.0878819	0.0103392	0.0788714	0.863805	0.6184	0.548208	-0.627752	0.521129	0.410148	0.0213335
FBpp0080510__CG12288	0.00373894	0.000270049	0.247973	0.0011819	0.00963849	0.00418636	0.552469	0.918616	0.137929	0.896764	1.04516	0.833258
FBpp0080535__Sgt			0.398342						-0.543316
FBpp0080537__CG5131			0.0172683						-2.46494
FBpp0080551__GCS2Œ≤			0.157784						-0.779512
FBpp0080554__cass	0.651923	0.97561	0.741713	0.790443	0.912973	0.0282243	0.121439	-0.00593234	-0.344165	-0.0402542	-0.0279215	-0.542735
FBpp0080559__dl			0.195642						0.85115
FBpp0080564__Rpb11	0.0352135	0.311887	0.00461472	0.209228	0.168749	0.0402514	-0.488418	0.153872	-1.64293	-0.156155	-0.725892	-1.14255
FBpp0080620__CG15160	0.160613	0.0265887	0.255486	0.583937	0.163641	0.357669	0.138736	0.330902	-0.430596	0.054247	0.320434	0.118044
FBpp0080622__CG10333	0.307533	0.661486	0.0398237	0.0662307	0.756392	0.016014	-0.0857787	-0.0349824	-0.322733	-0.151684	-0.0403051	-0.340901
FBpp0080629__Atac2	0.0011925	0.0365343	0.772005	0.00692543	0.0264925	0.873013	0.774083	0.439198	0.316978	0.488133	0.433785	0.0206978
FBpp0080637__bsf	0.117718	0.152983		0.687494	0.50807	0.512367	0.584361	0.294053		-0.0766865	-0.121702	-0.158098
FBpp0080638__ncm	0.00080434	0.000252576	0.987507	0.00182738	0.00286948	0.00092108	0.529676	0.869824	-0.00228002	0.612543	1.1541	0.859046
FBpp0080639__RpS26			0.198103						0.74712
FBpp0080659__ScpX	0.0264063	0.0789634	0.73826	0.0412044	0.110202	0.473016	0.682948	0.408644	-0.115825	0.315671	0.557002	0.142717
FBpp0080674__msl-1	0.0126799	0.00541891	0.532589	0.0055622	0.0189234	0.128927	0.243524	0.353543	-0.134339	0.310488	0.555795	0.175085
FBpp0080675__tos			0.0483648						1.34158
FBpp0080687__Catsup	0.0231339	0.0735031	0.815358	0.0596274	0.167142	0.15625	0.594433	0.445076	0.0495735	0.365036	0.426028	0.314114
FBpp0080688__Acn	0.00863211	0.000103387		0.00170573	0.0044148	0.00166612	0.28629	0.670719		0.450016	0.849644	0.515022
FBpp0080690__CG10470	0.0046413	0.0297353	0.871997	0.0110539	0.0377414	0.0622324	0.81284	0.550125	-0.335812	0.456398	0.588522	0.426995
FBpp0080700__l(2)37Cd	0.627649	0.72476	0.211207	0.151372	0.0134066	0.0131383	-0.0506193	-0.038933	-0.414529	-0.158651	-0.540977	-0.62297
FBpp0080704__l(2)37Cg	0.772627	0.850954	0.581191	0.594057	0.561519	0.142694	0.0232504	0.0316802	-0.0819363	0.0765622	-0.249242	-0.422125
FBpp0080705__AsnRS			0.179606						-0.527384
FBpp0080706__l(2)37Cb	0.00768239	0.552801	0.820855	0.562846	0.908095	0.60564	0.672793	0.1189	0.0565888	0.0975062	-0.03357	-0.102304
FBpp0080707__l(2)37Cc	0.00779032	0.0171075		0.102116	0.209906	0.0260252	0.858443	0.81685		0.320785	0.448037	0.351852
FBpp0080719__l(2)37Bb			0.385679						0.582902
FBpp0080723__RpL30			0.0285144						0.335995
FBpp0080728__L2HGDH	0.0194674	0.019275		0.00376828	0.24295	0.305417	0.633673	0.513014		0.454961	0.170863	0.141223
FBpp0080746__RtcB	0.512613	0.674206	0.380652	0.0985308	0.147296	0.0847593	0.1466	-0.0864988	-0.228013	-0.231004	-0.552748	-0.863885
FBpp0080752__Pax			0.422041						0.489336
FBpp0080774__CG17568	0.951064	0.636777	0.0940138	0.287912	0.195733	0.255717	0.00965777	-0.0816372	-0.928603	-0.17869	-0.383565	-0.315684
FBpp0080786__swm			0.359801						-0.661268
FBpp0080787__Top3Œ±	0.155509	0.275841	0.00725043	0.157923	0.154642	0.0168077	-0.099515	-0.0956194	-0.621217	-0.105115	-0.182539	-0.294553
FBpp0080817__Dpm1	0.00295699	0.027793	0.695871	0.0639873	0.380511	0.754192	1.03003	0.697816	0.354814	0.508722	0.179558	0.062636
FBpp0080825__Top2			3.45e-06						1.35339
FBpp0080829__CG10466	0.275527	0.0901124	0.00135183	0.222653	0.683901	0.917964	-0.25887	0.288302	-1.88031	0.164357	0.0849152	-0.0198169
FBpp0080835__COX4	0.0591905	0.0103246		0.0445756	0.268422	0.0181719	0.953755	0.992497		0.492015	0.732181	0.94813
FBpp0080855__CG10628			0.451617						-0.557335
FBpp0080856__CG10631	0.0376171	0.0450896	0.0510987	0.00644023	0.00811406	0.015711	-0.34491	-0.46511	-0.703977	-0.55407	-1.01163	-0.723986
FBpp0080857__CG10462	0.0248449	0.021111	0.226004	0.00939174	0.652444	0.370752	0.48259	0.727612	-1.36138	0.709177	-0.287843	0.299166
FBpp0080860__lok			0.287432						-0.614056
FBpp0080866__nesd	0.441194	0.139654	0.0644096	0.258734	0.220784	0.0742496	0.111707	0.241989	-0.460683	0.127052	0.202824	0.268057
FBpp0080871__mRpS18B			0.0325875						-1.53114
FBpp0080872__Taf13	0.0031729	0.0074949		0.00946856	0.636476	0.753828	0.530829	0.570919		0.506642	-0.325846	-0.103629
FBpp0080881__barr			0.063638						-0.550687
FBpp0080899__CG10949	0.0918838	0.0259957		0.00907227	0.155456	0.148604	0.33323	0.484268		0.491569	-0.405574	-0.458107
FBpp0080906__La	0.0230914	0.118332	0.657126	0.0900381	0.304273	0.776349	0.420481	0.272888	-0.199328	0.193738	0.255846	-0.0447179
FBpp0080935__phr6-4	5.3e-05	0.000467415		0.000104208	0.000338214	8.13e-05	-1.82691	-1.59181		-1.16169	-3.21344	-3.08433
FBpp0080967__RPA2			0.00170504						-0.967274
FBpp0080988__Rhau	0.491847	0.243589	0.0686773	0.0726617	0.020784	0.0618601	-0.123375	-0.280946	-1.64008	-0.348036	-0.713646	-0.623358
FBpp0080994__CG9257	0.0126542	0.0424371	0.01452	0.084251	0.310103	0.323128	0.801891	0.514139	1.16411	0.329663	-2.63912	-2.50673
FBpp0080997__CG9253	0.0205263	0.00818223	0.921583	0.00238963	0.407843	0.17248	0.466066	0.440111	-0.0264023	0.466796	0.136515	0.192038
FBpp0081001__CG9246	0.000711723	0.000205862	0.243335	6.37e-05	0.0104493	0.000830997	0.663491	0.917377	0.200291	0.900282	1.20044	0.950295
FBpp0081004__Mcm10	0.0730335	0.112312	0.0262581	0.06291	0.142482	0.0305697	-0.436778	-0.404516	-1.32612	-0.321231	-0.644666	-0.596683
FBpp0081029__E2f2			0.0892143						0.533296
FBpp0081040__crc			0.576153						-0.286035
FBpp0081062__Œ±Tub84D	0.013968	0.0471423	0.158733	0.0838922	0.422408	0.37186	0.280602	0.172057	0.168386	0.158932	-0.124937	-0.129625
FBpp0081074__Œ±-Est7	0.0783335	0.378008	0.395724	0.0475266	0.316622	0.678986	0.913894	0.635644	-0.504421	0.341748	-0.431225	-0.117197
FBpp0081082__CG1142	0.000400863	1.53e-05	0.0160121	7.36e-05	0.000229933	0.000144479	1.02716	1.84547	0.522878	1.61398	1.84532	1.81265
FBpp0081088__Sas-4			0.0158323						-1.72445
FBpp0081117__CG1234	0.00114808	0.000152061	0.173287	6.89e-05	0.00614083	0.00152569	0.682394	0.952033	0.386795	0.944506	0.991556	0.727686
FBpp0081148__CG1965	0.0483714	0.00988011	0.724042	0.00276207	0.72208	0.595664	0.540675	0.83737	-0.11509	0.766706	-0.400527	-0.295845
FBpp0081150__CG1943	0.539643	0.800121		0.164107	0.818255	0.335685	-0.0885806	-0.03439		-0.288211	0.0332251	-0.206914
FBpp0081152__Dpck	0.0379277	0.0450068	0.483079	0.0109383	0.0826534	0.328864	0.669009	0.787565	0.882402	0.454953	0.52159	0.27934
FBpp0081156__Ref1	0.000388772	0.0414575	0.0138864	0.112391	0.834977	0.337198	-0.515363	-0.146602	-0.261219	-0.162162	-0.0218557	-0.101022
FBpp0081185__twr	0.0144002	0.0971424	0.129872	0.0437921	0.0269193	0.00897943	0.895005	0.678406	2.7896	0.40664	0.589351	0.606178
FBpp0081216__TfIIFŒ±	5.77e-05	0.00053613	0.21643	0.00329265	0.0315236	0.0161215	2.07304	1.01455	-0.73102	0.735125	0.536306	0.52632
FBpp0081234__SmD2	0.0734637	0.00325736	0.0238382	0.0714546	0.175506	0.713782	0.139001	0.359209	-0.301975	0.196481	0.241426	0.0332252
FBpp0081253__Taf7	0.000309325	0.000935151	0.0498928	0.00116253	0.040652	0.0223967	0.570653	0.645537	-0.434568	0.507567	0.358555	0.293852
FBpp0081254__CG2678	0.170017	0.0727976	0.221711	0.0137351	0.682829	0.465475	0.419558	0.669997	1.0621	0.73792	0.19169	0.249675
FBpp0081255__lds	0.984912	0.401836	0.262518	0.444583	0.106193	0.00610209	0.00134506	-0.0723011	-0.47477	-0.0584784	-0.330824	-0.533895
FBpp0081262__EMC1	0.0110373	0.0251605		0.0226133	0.0919845	0.131365	1.00952	0.585689		0.405908	0.392213	0.315065
FBpp0081263__mRpS9			0.680379						-0.268196
FBpp0081291__CG7800	0.0467062	0.724619	0.471934	0.52379	0.598827	0.732703	0.525987	0.0904357	0.264554	0.0922971	-0.168634	-0.0743816
FBpp0081303__Ada2b	0.353922	0.674343		0.542788	0.359828	0.671235	0.140813	0.0597279		0.0864199	0.238608	0.0830945
FBpp0081305__CG9667	0.665203	0.00608214	0.0810082	0.0462063	0.195326	0.0997271	-0.181576	1.88791	-0.70062	1.20647	0.897719	0.897151
FBpp0081317__Mcm2			0.0361167						-1.81111
FBpp0081322__mRpL1			0.175699						-0.705329
FBpp0081324__CG7483	0.00385917	0.000415383	0.34595	0.000210696	0.250286	0.101252	0.449252	0.77086	0.25717	0.672622	0.445536	0.411404
FBpp0081331__DppIII	0.0624436	0.224269		0.919486	0.468532	0.479824	0.798437	0.43189		-0.0218907	0.282624	-0.385751
FBpp0081336__stck			0.185971						-0.522204
FBpp0081343__PNKP	0.755755	0.565141	0.0346707	0.895275	0.203346	0.0830937	-0.0232772	0.0640834	-0.267341	-0.0116462	-0.187079	-0.266239
FBpp0081350__tex	0.543845	0.678959	0.138791	0.575258	0.762249	0.48072	0.186886	-0.12845	-0.434387	-0.148439	-0.182993	-0.34649
FBpp0081355__CG9630	0.131638	0.184006	0.924689	0.0249539	0.1613	0.6427	0.242314	0.304632	0.0481593	0.410318	0.345829	-0.0913837
FBpp0081356__RpA-70	0.0278128	0.259812	0.0245936	0.0184763	0.749929	0.0751972	-0.230332	-0.190556	-0.93169	-0.395328	-0.0432674	-0.337812
FBpp0081370__CG8036			0.522573						0.55958
FBpp0081371__CG8036	0.0238481	0.00211345		0.106473	0.0468795	0.027704	0.892998	1.02932		0.539356	0.487179	0.559097
FBpp0081376__Dhod			0.116574						0.660327
FBpp0081384__mRpL19	0.0199742	0.0126805	0.100411	0.00519659	0.897657	0.0446402	-0.473038	-0.403049	-1.11199	-0.417167	0.021332	-0.322507
FBpp0081385__CG8043			0.243689						-1.77
FBpp0081394__nom	0.515286	0.459306		0.361245	0.34077	0.357164	0.119026	0.151805		0.171741	-0.471442	-0.477695
FBpp0081401__CCT7	0.0239277	0.1418	0.929792	0.0597194	0.495951	0.561172	0.365824	0.246684	-0.0368799	0.234613	0.113124	-0.100929
FBpp0081402__hng2			0.653737						-0.47978
FBpp0081416__CG9839	0.318315	0.0225613		0.00904577	0.0205324	0.735625	-0.117122	0.539618		0.459669	-0.442008	-0.0426669
FBpp0081428__M1BP	0.239657	0.323742	0.542375	0.056887	0.000993205	0.000108974	0.11744	0.147495	-0.104323	0.181832	0.957503	1.93059
FBpp0081439__CG11970	0.0252459	0.0441914	0.985333	0.00809938	0.0229669	0.0685262	0.294042	0.272399	0.006084	0.345463	0.423812	0.273214
FBpp0081448__hyx	0.0291608	0.026957		0.0295703	0.101054	0.636274	0.234094	0.267288		0.255423	0.223073	0.0436873
FBpp0081457__Ibf1	0.721694	0.438731	0.000278727	0.78162	0.024314	0.0242653	0.034389	-0.116989	1.09546	-0.051239	1.23343	0.841258
FBpp0081458__ATP6AP2	0.0308863	0.0176326		0.0552225	0.0705534	0.153398	0.838525	0.422722		0.443578	0.366561	0.243403
FBpp0081464__Ibf2	0.95798	0.199181	0.000913544	0.230883	0.0382021	0.0368525	-0.00636187	-0.240547	1.32504	-0.229754	1.02915	0.74365
FBpp0081467__D1			0.0034144						-0.802689
FBpp0081475__beag	0.0608585	0.31612	0.0233375	0.609217	0.188899	0.238301	0.449878	0.336295	-1.21731	0.109713	0.328394	0.253305
FBpp0081484__Sf3b5	0.594977	0.736906		0.382852	0.552184	0.882644	0.0619492	-0.0447235		0.0743094	-0.136836	-0.0263736
FBpp0081490__E(var)3-9	0.0259119	0.106165	0.0513958	0.0640445	0.994487	0.452267	0.470852	1.07892	-1.62757	0.342414	-0.00409299	-0.247687
FBpp0081493__CG11964			0.179598						1.18778
FBpp0081539__CG8149			0.69742						-0.165951
FBpp0081540__Rlb1	0.617184	0.352087	0.215792	0.276765	0.689391	0.56808	-0.05459	0.129828	-0.389976	0.0931147	0.0677156	-0.0820213
FBpp0081541__JHDM2	0.0120573	0.0500122		0.016842	0.686686	0.280261	0.710373	1.049		1.07054	0.168818	-2.54357
FBpp0081544__RnpS1	0.0711999	0.110569	0.410468	0.133035	0.0692683	0.0646572	0.117423	0.226139	-0.090201	0.318421	0.678074	0.352235
FBpp0081550__Son	0.0734356	0.199664	0.586401	0.330048	0.774907	0.248347	0.447777	0.28811	0.325202	0.17536	0.0913843	-0.680825
FBpp0081552__P58IPK	0.0430126	0.34353	0.339051	0.508637	0.417553	0.179645	0.537094	0.20005	-0.451822	0.0800256	-0.469756	-0.662412
FBpp0081555__CG8319	0.0444523	0.137129	0.523765	0.806445	0.287852	0.35908	-0.420696	-0.371942	-0.204825	0.0444135	-2.98082	-0.713145
FBpp0081560__p23	0.116419	0.117636		0.0807492	0.0711937	0.120518	0.186143	-0.190882		-0.281536	-0.389331	-0.410046
FBpp0081564__dmt	0.835916	0.153424	0.13025	0.0994104	0.854905	0.720828	0.0186318	0.234465	-0.540399	0.15428	-0.0376597	-0.0794857
FBpp0081571__p24-2	0.126534	0.618524		0.24392	0.27715	0.279056	1.1298	0.085226		-0.373185	-2.04708	-1.91109
FBpp0081581__Calr	0.00325512	0.071141		0.0115463	0.086333	0.564527	0.553727	0.417517		0.255931	0.497912	0.113105
FBpp0081584__Kap-Œ±3			0.692857						0.318973
FBpp0081585__Kap-Œ±3	0.00961974	0.0621207		0.0660891	0.542131	0.397964	0.32144	0.188606		0.148584	0.0716121	-0.0921555
FBpp0081599__mRpL47	0.973902	0.405523	0.258254	0.496089	0.549595	0.236085	0.00814333	-0.495991	-0.772099	0.0895141	-0.206636	-2.78682
FBpp0081600__Ras85D	0.0322333	0.137945	0.656971	0.0437294	0.552527	0.711197	0.865902	0.33323	0.208362	0.296253	0.147854	-0.0652864
FBpp0081601__rump	4.2e-05	2.33e-05	0.745872	7.79e-06	0.0183682	0.0585104	-1.15418	-0.800934	0.0268168	-0.961721	-0.674236	-0.368347
FBpp0081606__PpD3			0.126405						-0.863112
FBpp0081614__RpS29	0.00182624	0.0364968	0.0210285	0.0973353	0.225502	0.568068	0.448661	0.561174	0.485972	0.229144	0.281198	0.108381
FBpp0081618__CG8507	0.00909001	0.0617884	0.0221046	0.036616	0.0970341	0.958975	0.619909	0.372636	-0.721102	0.204565	0.411872	-0.00594291
FBpp0081641__Snap24	0.0331434	0.217243	0.453579	0.245918	0.381903	0.950977	0.520319	0.224529	0.784465	0.181762	0.197593	-0.00957949
FBpp0081650__CG3909	0.0204591	0.0170895	0.114746	0.0234061	0.874505	0.76837	0.295639	0.328838	0.543785	0.285972	0.0382001	-0.0661183
FBpp0081651__mtTFB2	0.011647	0.0151871	0.643519	0.00127331	0.864834	0.296523	0.521929	0.475772	-0.200373	0.855219	0.0301444	-0.197741
FBpp0081662__CG6254	0.0824387	0.0535839	0.298339	0.016998	0.27853	0.812818	0.314116	0.410412	1.49829	0.430035	-2.61527	-0.0700679
FBpp0081663__TAF1B			0.689872						-0.0629812
FBpp0081671__tws			0.0360943						-1.26904
FBpp0081683__CG11722			0.411367						0.413227
FBpp0081693__CG5359			0.485684						-0.192945
FBpp0081704__pont	0.258398	0.0594743	0.981568	0.0475165	0.350399	0.979776	0.0839817	0.184823	-0.00348321	0.151298	0.0902564	-0.00202537
FBpp0081708__CG12818			0.552647						-0.706725
FBpp0081709__sle	0.000742748	0.000310594	0.703827	0.000109545	0.00648175	0.00266472	0.54793	0.691039	-0.0604815	0.683408	0.963977	0.571395
FBpp0081715__jumu	0.0572833	0.308703	0.929792	0.0590016	0.649743	0.482859	0.4118	0.204668	-0.0368799	0.436253	0.0823444	-0.154218
FBpp0081723__cwo	0.180034	0.367252	0.292969	0.973698	0.343851	0.531192	-3.00293	0.221432	0.321248	-0.00464382	0.431422	0.114931
FBpp0081725__Rrp46	0.354126	0.807227	0.736091	0.0236775	0.0967494	0.0765549	-0.202107	0.0630445	0.240959	-0.508953	-1.03722	-0.918118
FBpp0081744__CG14683	0.0920646	0.39201		0.356094	0.761151	0.398809	0.311694	0.226278		0.154067	0.0506839	0.172041
FBpp0081754__Rbp1	0.000521816	0.000134638	0.00396495	0.00383503	0.136745	0.00268708	-0.890666	-0.413418	-0.640919	-0.450558	-0.338252	-0.714116
FBpp0081756__Mcm5			0.0132509						-1.91793
FBpp0081786__TfIIFŒ≤	3.68e-05	0.179353	0.0443553	0.0399211	0.483571	0.927087	1.57235	0.311699	-0.844474	0.734432	0.195994	-0.0206018
FBpp0081787__MED7	0.0751742	0.0510195	0.73461	0.0220137	0.0490714	0.168642	0.444168	0.363934	0.113014	0.334726	0.691212	0.30254
FBpp0081805__CG6621	0.116615	0.376529	0.916107	0.258302	0.237572	0.94412	-0.154018	0.0736946	-0.0309182	0.0842388	0.250758	-0.00765429
FBpp0081814__Ugt302C1			0.137505						-1.26118
FBpp0081820__Tctp			0.748519						0.111748
FBpp0081822__RpL3	0.000446947	9.37e-05	0.121555	0.000103368	0.00642666	0.00507856	0.773848	0.786738	0.208811	0.763783	0.638373	0.482693
FBpp0081834__CG5214	0.00570989	0.0209015	0.345701	0.0329572	0.0259856	0.0391152	0.942794	0.611408	-0.454556	0.44013	1.08723	0.600511
FBpp0081841__CG17187			0.072015						-1.35772
FBpp0081843__CG6693			0.0476681						-0.712582
FBpp0081844__CG6689	0.132837	0.138883	0.855495	0.0438383	0.213201	0.687348	0.188078	0.195023	-0.234399	0.300619	0.230807	0.0579092
FBpp0081845__RpS25	0.000615325	0.00115972	0.01648	0.00157088	0.111822	0.0957571	0.47009	0.408099	0.493577	0.424041	0.391568	0.180732
FBpp0081848__SdhC	0.0874175	0.501132		0.303745	0.349835	0.651182	0.878322	0.121746		0.194867	-0.450612	0.0713497
FBpp0081860__mRpL40	0.0460394	0.158331	0.606147	0.805632	0.199668	0.808044	0.462928	0.243934	0.137505	0.0291832	0.326584	-0.0354575
FBpp0081861__Irbp	0.0298497	0.205105	0.339109	0.0613351	0.807656	0.303721	0.287598	0.134945	-0.22604	0.185125	-0.0283483	-0.110137
FBpp0081879__RpL24-like	6.57e-05	2.12e-05	0.0899071	1.25e-05	0.00214363	0.000610437	0.910651	1.14684	0.324979	1.20834	1.16227	0.950664
FBpp0081892__CG14711	0.00299828	0.000260277	0.721322	0.0148817	0.0045172	0.0197156	-0.744908	1.40759	-0.296842	-0.333741	-0.786602	-0.515357
FBpp0081894__CG14712	0.0246425	0.00854982	0.55495	0.00508209	0.0128377	0.01668	0.550587	0.812766	-0.220198	0.787699	0.811445	0.646426
FBpp0081899__CG14715	0.132053	0.26551	0.929792	0.205119	0.316084	0.349457	1.32703	1.18265	-0.0368799	0.826796	0.711417	0.508561
FBpp0081907__CG14722	0.112527	0.270848		0.19536	0.280838	0.387748	1.18575	0.649915		0.752525	-2.25377	0.316393
FBpp0081910__Blm	0.0922748	0.0168962	0.139135	0.0584714	0.335297	0.173833	0.135417	0.262093	-0.270189	0.157953	0.105583	-0.137467
FBpp0081916__Taf12			0.299394						-1.08102
FBpp0081918__Taf12	0.000739231	0.00118845		0.000362661	0.0930722	0.0616037	0.60828	0.818083		0.612285	0.264324	0.28508
FBpp0081919__CG18476	0.0785427	0.602189	0.443343	0.401054	0.269391	0.324777	0.155329	0.0685622	0.204161	0.0891757	-0.164295	-0.107986
FBpp0081930__Jupiter	0.635128	0.217805	0.720823	0.959664	0.0563455	0.280564	-0.047835	0.134928	-0.185552	-0.00404676	0.37615	0.11597
FBpp0081934__CG6791			0.134534						-0.966077
FBpp0081948__COX5A			0.624846						0.583582
FBpp0081954__CG31211	0.0345342	0.00172113	0.0544992	0.000915426	0.00417839	0.0465309	0.361706	0.710426	-0.716724	0.696177	0.852437	0.356857
FBpp0081957__aurA			0.628349						0.366008
FBpp0081958__GC1			0.466248						0.627131
FBpp0081972__mfas	0.558324	0.541191	0.982533	0.730435	0.911233	0.672701	0.110765	0.111624	-0.0124173	-0.0504167	-0.0173082	-0.0622638
FBpp0081986__Hsp70Aa	0.0500622	0.0399864		0.122956	0.69731	0.77347	0.241449	0.232674		0.129643	0.0520652	-0.0255075
FBpp0082055__Sccpdh2			0.984296						0.0150671
FBpp0082056__CG5196			0.751067						0.0893571
FBpp0082061__CG5245	0.0134583	0.091734	0.179186	0.00832334	0.951021	0.641219	0.350751	0.284887	-2.15933	0.41435	0.0120771	0.0763339
FBpp0082063__Srlp	0.0912061	0.155388		0.541677	0.192376	0.353126	0.87842	0.508363		0.179353	0.464161	0.272403
FBpp0082066__CG5641	0.099385	0.819932	0.240051	0.835498	0.307754	0.289114	0.16167	-0.0226352	-0.386972	-0.0179105	-0.23403	-0.149348
FBpp0082067__Pp1-87B	0.49946	0.0872028	0.394266	0.359345	0.203217	0.721968	-0.292085	0.688294	0.358813	-0.455393	-0.391684	-0.137251
FBpp0082071__DNAlig3	0.533087	0.924052	0.0910106	0.515742	0.870889	0.157013	0.0456678	0.00766272	-0.192368	-0.0519129	-0.0206868	-0.123478
FBpp0082081__MBD-R2	0.00549798	0.0313091	0.662548	0.0115247	0.308368	0.505316	0.24241	0.219773	-0.0603793	0.26894	0.101272	-0.0698564
FBpp0082092__CG4860			0.818181						-0.204201
FBpp0082095__Desat1			0.339084						0.446033
FBpp0082097__Desat1	0.036637	0.114563		0.127164	0.206653	0.0992932	0.605117	0.287112		0.211211	0.308308	0.252231
FBpp0082104__CG12267	0.645546	0.552531		0.92192	0.334069	0.376054	-0.0966816	-0.155676		-0.0191818	0.721291	-0.337829
FBpp0082105__Hsp70Bbb	0.0976911	0.0533173	0.539143	0.272823	0.38389	0.476052	0.170634	0.276716	0.316392	0.104133	0.118889	0.0722801
FBpp0082110__Snx3	0.147259	0.475072	0.893164	0.907105	0.438314	0.456842	0.38782	0.128242	-0.153205	-0.0157127	-0.187213	-0.153399
FBpp0082121__Arp1			0.84603						-0.153189
FBpp0082123__Past1	0.0495142	0.364174	0.273879	0.679552	0.975616	0.968956	0.316266	0.178355	0.240149	-0.0501127	0.00567092	0.00657066
FBpp0082129__Men			0.929792						-0.0368799
FBpp0082131__PolQ	0.871756	0.297948	0.0171284	0.402716	0.247651	0.135617	-0.0473937	-0.25195	-1.56007	-0.181608	-0.339166	-0.521483
FBpp0082137__mbo	0.0300262	0.00295517	0.514165	0.00165375	0.0264589	0.0156478	0.598636	0.656845	0.183669	0.652648	0.458979	0.495259
FBpp0082140__Vha55	0.00391745	0.0618141		0.318553	0.399781	0.492903	0.840494	0.630599		0.284238	-0.629964	-0.558563
FBpp0082158__Spc25			0.929792						-0.0368799
FBpp0082163__CG7488	0.823371	0.677995	0.0524696	0.309639	0.27049	0.0298786	0.0400076	0.112429	-1.23618	-0.186285	-2.79845	-0.686005
FBpp0082169__CtBP			0.00638555						-0.759224
FBpp0082170__CtBP	0.210501	0.352012		0.488214	0.318257	0.232202	0.132941	0.112766		-0.107161	-0.40926	-0.309344
FBpp0082175__Hsc70-2	0.0302098	0.0920903		0.386656	0.32845	0.4705	0.367013	0.285524		0.0857632	-0.158049	-0.0808095
FBpp0082177__pic	0.205963	0.42641	0.451426	0.786484	0.0898054	0.470152	0.25777	0.209878	-0.485984	-0.0753101	0.643484	0.194301
FBpp0082204__Su(var)3-7	0.00409337	0.00170173	0.164798	0.000812648	0.488133	0.541998	0.328876	0.471111	-0.274773	0.557431	0.207453	0.123145
FBpp0082215__Dic1			0.149767						1.27422
FBpp0082220__Droj2			0.0708569						-0.364774
FBpp0082223__Droj2	0.0214246	0.0805694		0.0707489	0.434028	0.17652	0.264602	0.193936		0.157211	-0.111219	-0.199721
FBpp0082231__CG9799	0.000916139	8.22e-05	0.0784609	6.54e-05	0.000600197	0.000103723	1.56983	2.03269	0.398158	1.76179	1.95926	2.08331
FBpp0082313__omd	0.431484	0.295292		0.0439195	0.0621382	0.0116513	-0.111611	-0.189962		-0.400759	-0.945505	-1.31042
FBpp0082316__Hrb87F			0.00250444						-0.492896
FBpp0082319__sqd	0.00164939	0.00102773	0.0309581	0.000651784	0.123835	0.126279	-0.550764	-0.41585	-0.299628	-0.562419	-0.184984	0.129597
FBpp0082329__Orc2	0.948076	0.725541	0.493269	0.697116	0.547998	0.159056	-0.00588738	0.0475345	-0.307037	0.0323704	-0.0867188	-0.167448
FBpp0082332__CG3061	0.00718715	0.0374908	0.13096	0.00565548	0.69591	0.604598	0.452909	0.306717	-0.302976	0.351681	-0.100385	-0.112972
FBpp0082346__Nsf2	0.152216	0.92682		0.900248	0.636806	0.168449	0.328852	-0.0136735		-0.0134566	-0.161604	-0.31672
FBpp0082384__RpII15			0.0215541						-0.843329
FBpp0082390__ATPsynE			0.290604						0.566409
FBpp0082391__ATPsynE	0.0040909	0.00176967		0.00232439	0.0633038	0.0182034	0.900982	0.56897		0.567822	0.772512	0.648254
FBpp0082404__su(Hw)	0.0907689	0.0284047		0.0113729	0.452907	0.035567	0.143432	0.185121		0.259124	-0.115837	-0.286339
FBpp0082406__trx			0.296807						0.690799
FBpp0082412__mRpL11			0.929792						-0.0368799
FBpp0082437__CG7987	0.0120719	0.0120657		0.00856104	0.00398483	0.0860576	0.366531	0.381137		0.348537	0.75587	0.246418
FBpp0082438__CG7987			0.731215						0.226657
FBpp0082445__CG8461	0.105971	0.000248454	0.0338967	0.000283388	0.182043	0.325478	0.319935	0.992985	-1.44049	1.02881	0.534921	0.413746
FBpp0082458__CG33332			0.0252885						-2.12087
FBpp0082459__UQCR-C1	0.0067328	0.0561756		0.631995	0.507285	0.699339	0.710541	0.444883		0.0823096	-0.191734	0.0620632
FBpp0082460__UQCR-C1			0.589473						0.440825
FBpp0082462__CG3817	0.0531251	0.00248295	0.135975	0.0185604	0.0570613	0.140883	0.144302	0.415658	0.264276	0.378502	0.451511	0.192602
FBpp0082467__Nup93-2	0.161536	0.284317	0.71033	0.215508	0.273299	0.389302	0.756992	0.498549	0.186166	0.501623	-1.63445	0.246674
FBpp0082496__GlyS			0.108337						-1.20532
FBpp0082497__CG6912	0.0191968	0.239136	0.536748	0.0713956	0.325722	0.610681	0.325034	0.179811	0.300747	0.260842	-0.21747	-0.0870178
FBpp0082507__Mau2	0.0170762	0.19449	0.674933	0.0248115	0.0317902	0.233078	0.359712	0.168883	0.32307	0.311741	0.411039	0.188563
FBpp0082511__Caf1-55	0.0117773	0.0164603	0.242731	0.0141172	0.632969	0.577411	0.303782	0.268653	-0.260686	0.241848	-0.044928	-0.0512709
FBpp0082518__Hsc70-4	0.00262492	0.0072975		0.0101136	0.159671	0.777948	0.291796	0.2685		0.19895	0.138407	0.0210559
FBpp0082519__Hsc70-4			0.181737						-0.124664
FBpp0082521__Set	0.903483	0.384122	0.116438	0.0586853	0.484571	0.229396	0.0221007	0.275905	-1.39342	-0.314297	-0.316417	-0.59603
FBpp0082522__ATPsynO	0.0032916	0.0092074	0.984728	0.00156561	0.455998	0.395336	0.824265	0.537215	-0.0323674	0.444968	0.163366	0.0981737
FBpp0082540__mRpL9	0.642129	0.290068	0.79789	0.215111	0.501509	0.547328	-0.0816816	0.339242	-0.185796	-0.586679	-0.152433	-0.112135
FBpp0082541__Cyfip	0.00966722	0.227867	0.732927	0.258811	0.621935	0.410482	0.604157	0.333784	-0.151139	0.257151	-0.241143	-0.399363
FBpp0082543__CG31301	0.00765482	0.00145294	0.676161	0.00096403	0.0519219	0.0355435	-1.023	-1.15401	-0.297376	-1.21761	-1.74649	-0.979638
FBpp0082547__CG5044	0.0485223	0.0430311	0.631973	0.746095	0.610784	0.277017	0.671701	0.457046	-0.531102	-0.0674976	-0.142995	-0.278499
FBpp0082555__Atx2	0.189152	0.0753471	0.287091	0.0790918	0.139929	0.700472	0.210821	0.353961	-0.516078	0.282326	0.303893	0.0806249
FBpp0082571__Surf4	0.0223381	0.109215		0.00801252	0.144935	0.23465	0.733194	0.199372		0.315425	0.313334	0.146665
FBpp0082574__Fkbp39	0.000369094	6.67e-06	0.178151	6.22e-05	0.000633058	0.0037991	0.532074	0.918401	-0.0817876	0.83403	0.781085	0.797958
FBpp0082580__Cp190			0.0333641						0.310493
FBpp0082581__Cp190	0.000558594	0.000561942		0.000215441	0.00288388	0.000960562	0.480181	0.578773		0.601027	0.878808	0.65397
FBpp0082591__Rpb7	0.498936	0.299383	0.0150944	0.0581658	0.0304569	0.000760295	0.0775302	-0.10353	-1.49074	-0.174232	-0.548639	-0.90256
FBpp0082593__CG6654	0.151352	0.0888561	0.193184	0.0279726	0.96745	0.713093	0.150724	0.257353	-0.521964	0.325837	-0.00491779	0.0414181
FBpp0082597__Act88F	0.00440334	0.00536738		0.190335	0.510741	0.133888	0.303768	0.424505		0.203924	0.0587701	0.13987
FBpp0082601__obe	0.166983	0.577023	0.0169915	0.236123	0.465469	0.397514	-0.596257	-0.102772	-1.50491	-0.421265	-0.179007	-0.2847
FBpp0082642__Hmt-1			0.293107						1.20552
FBpp0082645__ND-23			0.131611						0.840927
FBpp0082657__blp	0.00597992	0.000946758		0.0177505	0.0552558	0.234232	1.24044	0.979028		0.640389	0.614358	0.458473
FBpp0082666__CG5516			0.59813						0.321954
FBpp0082667__Rbf2	0.0325152	0.00309599	0.0201398	0.0103703	0.419985	0.112834	0.429697	1.14747	1.06442	0.734362	0.132769	0.336303
FBpp0082669__srp	0.0135815	0.0563257		0.0342703	0.247373	0.168211	0.307225	0.213521		0.210275	0.232255	0.171823
FBpp0082670__srp			0.637689						-0.0929223
FBpp0082675__pnr	0.353248	0.491347	0.537796	0.520501	0.190363	0.250162	0.205172	-0.183965	-0.202281	0.0752883	-0.398112	-0.328655
FBpp0082692__mor	0.00203906	0.0121296	0.422923	0.0456256	0.921977	0.0392319	0.345083	0.305062	-0.124726	0.255102	0.0140838	-0.308878
FBpp0082713__asun	0.647257	0.937888	0.351218	0.00701244	0.0129072	0.000492866	-0.0835612	-0.0143514	-0.308023	-0.534034	-0.873267	-1.24099
FBpp0082724__SF2	0.629479	0.0223957	0.142405	0.715797	0.026156	0.500441	-0.0479075	0.173884	-0.194312	-0.0335726	0.360575	0.077716
FBpp0082727__Mat89Ba	0.151412	0.0340753	0.944718	0.0248378	0.505088	0.364481	0.145474	0.354408	0.0168249	0.331182	0.153312	0.118125
FBpp0082728__bor	0.00139798	0.00257304		0.00209389	0.00936451	0.00401785	0.708025	0.623128		0.54345	0.766817	0.535202
FBpp0082729__mtSSB	0.00233353	0.308864	0.763214	0.0417459	0.309058	0.0696794	-0.667461	-0.113555	-0.149049	-0.299904	-0.326626	-0.666796
FBpp0082731__Bin1			0.730288						-0.0736599
FBpp0082735__Manf	0.0123594	0.113038	0.0217266	0.0664735	0.23529	0.146707	0.49047	0.241412	-2.47299	0.149601	-0.437159	-0.432667
FBpp0082785__nonA-l	0.000912808	4.76e-05	0.442658	2.51e-05	0.0308522	0.0223776	-0.909436	-0.816049	-0.212609	-0.977546	-0.42762	-0.336526
FBpp0082787__CCT3	0.00303702	0.0494176		0.0343291	0.67964	0.937567	0.62763	0.450806		0.72732	-0.10516	-0.0148492
FBpp0082801__CG10324	0.0139451	0.986448	0.596238	0.101368	0.254756	0.0120543	0.312562	-0.00202699	-0.143271	-0.189088	-0.177417	-0.45794
FBpp0082817__Sf3a1	0.00289562	0.00518883	0.0157417	0.0517331	0.0719455	0.334668	0.467686	0.427452	-0.773978	0.216501	0.361331	0.115588
FBpp0082833__Patr-1	0.0829978	0.0308541		0.0153139	0.0707368	0.822816	0.334332	0.540243		0.467344	0.457933	0.0373334
FBpp0082838__kuk	0.0110088	0.00794566		0.035862	0.0666523	0.734162	0.282474	0.361347		0.197955	0.409485	0.0585708
FBpp0082840__GckIII	0.14842	0.669556	0.568879	0.737478	0.0912365	0.270848	0.388633	0.080141	-0.33762	0.0474726	-0.392466	-0.434007
FBpp0082841__cal1	0.339266	0.0768104	0.365498	0.261304	0.0246403	0.253973	0.135434	0.334284	0.461348	0.21061	0.460825	0.163939
FBpp0082867__Ns1	0.00401405	0.00165592	0.504828	0.000783102	0.0778664	0.100515	0.302348	0.592868	0.0795886	0.549616	0.278812	0.189098
FBpp0082869__CG3995	0.00215675	0.00782748	0.0442818	0.0326386	0.0359956	0.129605	-0.408589	-0.440503	-0.238993	-0.282137	-0.352757	-0.173956
FBpp0082893__Brf			0.0760089						-1.14441
FBpp0082897__SF1	0.1675	0.759073	0.313526	0.0128328	0.589367	0.14601	-0.115319	0.0310725	-0.15528	0.213181	0.0831146	-0.234615
FBpp0082916__CG31249	0.154658	0.403927	0.929792	0.00635591	0.0148117	0.0545368	-0.264963	-0.181138	-0.0368799	-0.827397	-0.694485	-0.462833
FBpp0082923__CG7523	0.0578794	0.419339		0.625837	0.516547	0.31841	0.426908	0.197633		-0.0653548	-0.472882	-0.453812
FBpp0082927__Prx3	0.0359033	0.00741438		0.038321	0.0694212	0.133338	1.17611	1.1874		0.899672	1.01404	0.401424
FBpp0082928__l(3)07882			0.605197						0.0923828
FBpp0082947__Alg1	0.11371	0.523187		0.908066	0.279905	0.285317	1.00972	0.12086		-0.0163675	-2.3623	-2.17891
FBpp0082948__Odj	0.00822462	0.0107115	0.483777	0.00391563	0.0585847	0.0707862	0.480181	0.414619	0.217083	0.504439	0.319368	0.205849
FBpp0082950__CG17802	0.669011	0.615385	0.33295	0.140902	0.128241	0.283872	-0.037116	-0.0752366	-0.34597	0.183112	-0.353172	-0.173831
FBpp0082953__CG7379	0.351633	0.665576	0.0255072	0.272862	0.813466	0.702208	0.0596694	0.0748199	-0.531388	0.191537	0.052438	-0.0789087
FBpp0082979__Arp5			0.340756						0.324986
FBpp0082980__MED17	0.0126837	0.0474662	0.807188	0.00621346	0.142418	0.120461	0.967194	0.988303	-0.157305	0.750866	0.364057	0.502337
FBpp0082984__Non3	0.570465	0.260606	0.966739	0.0918715	0.795696	0.385646	-0.0353433	0.0669219	-0.00659875	0.106422	-0.0297043	-0.0569205
FBpp0082985__Mdh2	0.012708	0.844337		0.16265	0.574438	0.641849	0.396619	0.0225279		-0.204957	0.246896	-0.130958
FBpp0082987__14-3-3Œµ	0.00702098	0.0277419	0.466279	0.027574	0.234077	0.350426	0.394612	0.352122	0.179994	0.236396	0.369286	0.233238
FBpp0082994__eIF1A			0.599012						-0.109218
FBpp0082995__CG8064	0.00229062	0.000327531	0.797387	2.87e-05	0.00108946	0.000156822	1.24939	1.69505	0.0584865	1.60139	1.83329	1.77374
FBpp0082996__Dlc90F	0.693951	0.0881363	0.227418	0.0306489	0.776469	0.974902	0.0477328	0.341863	-0.308474	0.322134	-0.082784	0.00450076
FBpp0082998__Nup43	0.0196776	0.0795356	0.319513	0.736985	0.720006	0.868397	0.488702	0.20465	0.175987	-0.0544156	-0.0588284	0.0212686
FBpp0083015__CG18600	0.0325203	0.463793	0.0578984	0.437639	0.476108	0.0474024	0.208029	0.0867073	-0.499847	0.126605	-0.177479	-0.50183
FBpp0083029__mTerf5	0.0474429	0.0397192	0.773366	0.00573947	0.645189	0.854221	0.435281	0.520824	-0.141378	0.994086	-0.240606	-0.0518035
FBpp0083061__fru	0.995828	0.8035	0.438825	0.488262	0.535971	0.562205	0.000669742	-0.0322266	-0.19617	-0.0857029	0.0973657	-0.0764297
FBpp0083071__Vha100-2	0.754698	0.0790197	0.128273	0.135282	0.154406	0.178466	-0.14125	-0.87413	0.952176	-0.676319	-0.464308	-0.817061
FBpp0083075__CstF64	0.0258497	0.0138021	0.367673	0.000777626	0.0710637	0.0283795	-0.429828	-0.345534	-0.220957	-0.522778	-0.364903	-0.413122
FBpp0083089__gwl	0.567279	0.823353		0.0663781	0.187515	0.115577	-0.190792	-0.109546		-0.888001	-2.33646	-2.73304
FBpp0083105__Cpsf73	0.0250461	0.159757	0.161476	0.0158843	0.085857	0.00751468	-0.292749	-0.172274	-0.344679	-0.316494	-0.279959	-0.531625
FBpp0083113__EndoA			0.00853675						-2.05392
FBpp0083114__Xrp1			0.555092						0.213697
FBpp0083134__snRNP-U1-C	0.123637	0.236981		0.216108	0.51444	0.425069	0.63185	0.665205		0.390912	-0.143947	0.201425
FBpp0083135__Smu1	0.139595	0.268176		0.303758	0.42364	0.463707	0.565477	0.52751		0.228256	0.20056	0.160492
FBpp0083141__ATPsynD			0.826197						0.414501
FBpp0083142__ATPsynD	0.0143201	0.118438		0.119746	0.686889	0.0304248	0.732295	0.510587		0.276709	0.0945205	0.436164
FBpp0083144__Cyp12a5	0.0407485	0.459145		0.690692	0.269405	0.259324	0.729876	0.268725		0.0923236	-2.2209	-2.18273
FBpp0083147__sqz			0.999262						-0.000318357
FBpp0083163__CG11779	0.00671694	0.0615602	0.983881	0.0192139	0.422414	0.660363	0.434033	0.322439	-0.0166044	0.306433	0.142571	-0.0599417
FBpp0083172__CG5316	0.610269	0.560685		0.380392	0.95147	0.717054	-0.0776019	-0.0962383		-0.13025	-0.00994958	-0.0556956
FBpp0083174__CG5316			0.0997743						-1.33836
FBpp0083185__Ino80	0.0660222	0.329323	0.313987	0.239271	0.544682	0.639557	0.21738	0.129569	0.408378	0.122305	0.0925853	0.0617439
FBpp0083213__CG6195			0.193742						-1.13339
FBpp0083227__Arc42	0.094365	0.814445	0.259724	0.93052	0.285641	0.361307	0.913516	0.0363066	-0.644949	0.0120089	0.801797	0.356818
FBpp0083230__RhoGAP92B			0.13998						-1.18603
FBpp0083234__MED25	0.101883	0.17217		0.248332	0.944127	0.277111	0.309054	0.31325		0.191307	-0.0155606	-0.229896
FBpp0083240__CG4936	0.00285434	0.00192182	0.537569	0.000624069	0.287602	0.0439848	0.454217	0.546265	0.141689	0.659758	0.27436	0.447247
FBpp0083249__trem	0.239176	0.0976556	0.47629	0.118164	0.138093	0.338708	2.00543	0.53053	-0.244513	1.69385	3.00623	1.90058
FBpp0083263__Surf6	0.00765287	0.0126315	0.607919	0.0017344	0.0158317	0.0241015	0.474137	0.51219	0.100386	0.613605	0.832434	0.52544
FBpp0083269__CG4572			0.297198						-0.445183
FBpp0083270__CG4572	0.382638	0.209647		0.842407	0.432812	0.350024	0.190712	0.340768		0.0448503	-0.693642	-0.274499
FBpp0083307__CG4360	0.0696349	0.150915	0.0339754	0.160396	0.0682263	0.101551	-0.188523	-0.178517	-1.02482	-0.120775	-0.589297	-0.421639
FBpp0083319__Srp72	0.00832049	0.0941036	0.095937	0.0407821	0.995332	0.176975	0.39777	0.237221	0.469169	0.22918	-0.000762229	-0.176898
FBpp0083322__H			0.241644						-0.921334
FBpp0083324__H	0.217021	0.807395		0.317174	0.277609	0.354111	-0.400442	-0.0379919		-0.224407	-2.0986	-0.327987
FBpp0083352__Septin2			0.0209551						-0.780978
FBpp0083354__EloB	0.809643	0.0419014		0.110648	0.323984	0.590667	0.0270423	0.351274		0.202014	0.262682	0.0912654
FBpp0083355__TFAM	0.0611825	0.000640379	0.150739	0.00060161	0.0115279	0.965095	0.110153	0.305411	-0.0911775	0.381621	0.297135	0.00216214
FBpp0083366__Syp			0.249751						-0.226897
FBpp0083371__RpS20	0.00328053	0.00123617	0.83084	0.000933304	0.0909492	0.0659702	0.371117	0.505371	-0.0460204	0.602856	0.438331	0.302858
FBpp0083373__Synd			0.0655445						-0.683815
FBpp0083399__Fancd2	0.0769066	0.674338	0.586585	0.938038	0.3927	0.109607	0.307462	-0.0861176	-0.243643	-0.0111619	-0.177764	-0.373224
FBpp0083413__Rab11	0.0470732	0.93695	0.637347	0.216847	0.809941	0.490209	0.540261	-0.00863548	-0.167749	-0.129467	0.0846485	-0.118917
FBpp0083415__ppan	0.684745	0.0814904	0.782182	0.142977	0.304553	0.104315	-0.0299444	0.183712	-0.0414782	0.110559	-0.173029	-0.247743
FBpp0083427__SNF4AŒ≥			0.929792						-0.0368799
FBpp0083431__cDIP	0.048385	0.430798	0.402619	0.241308	0.684385	0.31512	0.56705	0.1491	-0.334996	0.213735	0.0697887	-0.19346
FBpp0083439__HHEX	0.865925	0.203609	0.892801	0.494056	0.503471	0.0825245	0.0164673	0.203609	0.112087	0.0804622	-0.0922216	-0.228115
FBpp0083462__mod(mdg4)	0.0460436	0.00751805	0.929792	0.00620268	0.0326014	0.0395591	0.17128	0.337585	-0.0368799	0.339753	0.441339	0.258834
FBpp0083464__mod(mdg4)	0.017605	0.00154978		0.00142431	0.00912691	0.0136141	0.187345	0.34908		0.342938	0.456076	0.267089
FBpp0083465__mod(mdg4)			0.929792						-0.0368799
FBpp0083466__mod(mdg4)	0.0174863	0.0014978	0.254371	0.00138091	0.00880436	0.0130018	0.188757	0.34889	-1.04792	0.344648	0.45657	0.269553
FBpp0083468__mod(mdg4)	0.0162307	0.00155054	0.0931431	0.00136351	0.00901096	0.0134972	0.189646	0.344845	-0.723597	0.344663	0.452226	0.266122
FBpp0083471__mod(mdg4)	0.0175096	0.00161245		0.00141793	0.00904338	0.0134823	0.187228	0.344556		0.342499	0.456275	0.267312
FBpp0083472__mod(mdg4)	0.0175121	0.00168439		0.00145435	0.00929232	0.0137997	0.187455	0.344302		0.342339	0.455418	0.267599
FBpp0083473__mod(mdg4)	0.0175482	0.00160538	0.737271	0.00139329	0.00905032	0.0134059	0.187335	0.34487	-0.14106	0.343544	0.455621	0.267318
FBpp0083474__mod(mdg4)	0.0186976	0.00175676	0.274016	0.00148925	0.00951001	0.0146634	0.183342	0.33984	-0.846058	0.339308	0.448738	0.26155
FBpp0083476__mod(mdg4)			0.929792						-0.0368799
FBpp0083477__mod(mdg4)	0.0169958	0.00156381	0.157544	0.00137292	0.00895524	0.0132216	0.188521	0.345799	-0.698113	0.344672	0.456354	0.268549
FBpp0083478__mod(mdg4)	0.014601	0.00144978	0.118679	0.00140945	0.00929646	0.0159485	0.197196	0.351913	-0.259171	0.348269	0.44886	0.251011
FBpp0083480__mod(mdg4)	0.017467	0.00154774	0.495399	0.0011794	0.00944829	0.0135674	0.193371	0.344793	0.395698	0.357233	0.454839	0.272788
FBpp0083481__mod(mdg4)	0.0523264	0.00716227	9.53e-05	0.00862547	0.0487195	0.0590636	0.155137	0.334189	-5.28486	0.305066	0.374127	0.210653
FBpp0083484__mod(mdg4)	0.0186535	0.001848	0.929792	0.00153589	0.00938401	0.0139232	0.178421	0.341277	-0.0368799	0.334771	0.451967	0.264296
FBpp0083503__Rab1	0.0481335	0.562281	0.741146	0.277493	0.552651	0.400584	0.549447	0.0740512	-0.0594686	-0.129101	0.201311	-0.131888
FBpp0083508__Fancm			0.0431333						2.18144
FBpp0083514__PolA1			0.329367						-0.765774
FBpp0083517__E2f1	0.917336	0.00510257		0.0107488	0.670192	0.951049	-0.019835	1.26187		0.918994	-0.257598	-0.0217644
FBpp0083564__RpI12	0.0151865	0.386605	0.530128	0.200052	0.557472	0.0438582	0.254252	0.104643	0.153359	0.209202	-0.141044	-0.494435
FBpp0083570__ND-42			0.894263						-0.0626454
FBpp0083572__pit	0.00505818	0.000993984		0.000250102	0.00750294	0.00585814	0.337766	0.617884		0.591013	0.521678	0.440189
FBpp0083581__CG6015	0.0064049	0.000794051	0.371032	0.00436417	0.0114434	0.0172183	0.489514	0.940446	-0.254279	0.68315	0.878808	0.685207
FBpp0083584__CG6028	0.0153929	0.528397		0.603404	0.619249	0.472815	0.540423	0.160401		0.0865255	-0.190056	-0.295708
FBpp0083588__Idh3b			0.565706						-0.164588
FBpp0083604__Sar1	0.0917345	0.189001		0.283607	0.255603	0.126908	0.563103	0.255479		-0.129499	-0.391894	-0.346338
FBpp0083610__PyK			0.284557						-0.323163
FBpp0083611__PyK	0.0992773	0.177576		0.45441	0.823307	0.334115	0.188691	0.21485		0.073492	-0.0319813	-0.145228
FBpp0083625__Nop56	0.000593388	2.02e-05	0.10176	4.55e-05	0.000784458	0.00208997	0.715937	0.961815	0.151374	0.959032	0.85664	0.802861
FBpp0083629__CG5380			0.0964621						-0.579504
FBpp0083646__AP-2Œº			0.452166						-0.317576
FBpp0083659__CG6937	0.00257611	0.000560256	0.282703	0.00052541	0.00221831	0.00130754	0.435479	0.663771	0.231183	0.711407	0.665229	0.518166
FBpp0083670__CG31156	0.00947425	0.0321397	0.0105188	0.110286	0.0497615	0.0206423	-0.266648	-0.216069	-0.664076	-0.130152	-0.428406	-0.403825
FBpp0083683__CCT1			0.152977						0.579058
FBpp0083684__CCT1	0.0454026	0.0739923		0.0314947	0.627202	0.295092	0.509559	0.335642		0.342105	0.113667	0.23759
FBpp0083687__Rpn7	0.00708722	0.158064		0.955347	0.700665	0.270651	0.645275	0.243235		0.00600353	-0.103574	-0.302219
FBpp0083688__CG12499	0.0154757	0.00457355	0.201233	0.000950505	0.00820248	0.0141926	0.78855	0.976282	0.302927	0.833194	0.849035	1.12012
FBpp0083695__Nup133	0.0185681	0.0807977	0.325252	0.407884	0.861733	0.655555	0.608443	0.580704	0.435651	0.202933	-0.0514533	-0.13222
FBpp0083697__Cyp6d4	0.112241	0.543522		0.93729	0.360505	0.561329	0.988085	0.11205		-0.0111027	0.380973	0.107234
FBpp0083702__HP1c	0.439901	0.253232	0.0633956	0.399469	0.747903	0.243299	-0.0660679	0.178013	-0.428342	-0.09168	-0.0404264	0.107094
FBpp0083713__rumi			0.0482417						-1.9398
FBpp0083715__CG17141	0.627107	0.314404	0.996994	0.368234	0.642408	0.337148	0.0489743	0.165674	0.00482583	0.0945375	0.113591	-0.222251
FBpp0083727__wfs1			0.83086						0.0958266
FBpp0083752__p53			0.0296651						-0.757979
FBpp0083753__p53	0.000499372	0.0041537		0.000341017	0.00907317	0.00706369	0.847661	0.6687		0.90346	0.879764	0.64931
FBpp0083766__EloA	0.00169186	0.00289549	0.148924	0.00518672	0.385449	0.504811	0.808559	0.82558	-0.481813	0.728814	-2.32613	0.213234
FBpp0083779__wda	0.04769	0.160032		0.471016	0.359023	0.563206	0.514852	0.560695		0.256334	0.342652	0.11342
FBpp0083797__CG31457			0.099715						1.13936
FBpp0083798__CG31365	0.000639673	0.00106255	0.66601	7.2e-05	0.00190634	0.0010602	0.716622	0.783088	0.515599	0.913718	1.01289	0.924554
FBpp0083799__Rassf			0.528835						0.623116
FBpp0083801__Sec13	0.486404	0.456633		0.116838	0.0309039	0.218878	0.108737	0.136735		0.267288	-0.690717	-0.29141
FBpp0083843__Rpt5	0.206074	0.601053	0.445345	0.926522	0.834473	0.435051	0.233921	0.129442	-0.353532	-0.013828	-0.0380046	-0.194511
FBpp0083849__CG10375			0.737738						-0.431169
FBpp0083851__Nup98-96			0.335369						0.202163
FBpp0083858__Hrd3			0.935804						-0.0513577
FBpp0083863__nau	0.0491577	0.0702654		0.233121	0.653007	0.993483	0.547808	0.350196		0.311723	0.0802998	-0.00139654
FBpp0083898__GluProRS	0.512176	0.871742	0.99945	0.476671	0.0405393	0.00916087	0.0817325	-0.0221861	0.000353349	-0.0972053	-0.586518	-0.849993
FBpp0083906__Rpt2	0.225276	0.26999		0.110725	0.708062	0.36413	0.219981	0.198149		0.212533	-0.100934	-0.3852
FBpp0083912__TfIIA-S	0.00147738	0.0142311		0.00422682	0.0938221	0.043629	1.0252	0.768398		0.702557	0.426117	0.450645
FBpp0083917__Mettl3			0.700682						0.179767
FBpp0083922__Pisd	0.0104367	0.00960571	0.755263	0.00728382	0.157353	0.0766531	0.872987	0.720189	-0.363415	0.481039	0.379173	0.32888
FBpp0083926__SMC1	0.00593258	0.0509567	0.422008	0.0826728	0.465777	0.88417	0.258112	0.217941	-0.21498	0.212315	0.145438	-0.0189656
FBpp0083932__Sec10			0.246174						-0.638502
FBpp0083935__CG6178	0.0700241	0.49613	0.138409	0.502599	0.140573	0.28678	0.46466	0.155718	-0.908085	-0.0876608	-0.453036	-0.378188
FBpp0083949__Spase22-23	0.0112865	0.153617		0.0119048	0.563922	0.0196228	0.865805	0.617332		0.541651	-0.429503	0.577525
FBpp0083954__twin	0.58287	0.812753	0.824387	0.292308	0.281767	0.354926	-0.0986496	0.0369796	0.147833	0.226046	-2.57461	-0.551899
FBpp0083958__jnj	0.475741	0.100956	0.230567	0.181948	0.147904	0.0768562	-0.11523	-0.383867	-0.564313	-0.269322	-1.06776	-1.11821
FBpp0083961__CG5510	0.144116	0.251179		0.448711	0.541659	0.851642	-0.738004	0.497842		0.126276	0.116424	0.0261333
FBpp0083974__Hsp68	0.0294728	0.00855404	0.535954	0.0585966	0.348252	0.713266	0.231087	0.298075	-0.0981641	0.141308	0.124361	0.0315656
FBpp0083976__Rox8			0.851122						-0.0246179
FBpp0083982__Orct2			0.110642						-0.830332
FBpp0083983__Orct	0.566477	0.295887	0.929792	0.679099	0.134613	0.37378	-0.133728	0.325084	-0.0368799	0.0857236	-0.817231	-0.218162
FBpp0083989__Dis3			0.270145						0.737666
FBpp0084012__CG18528	0.0833348	0.0844983	0.0969288	0.115908	0.638962	0.18624	0.316884	0.318892	-1.45058	0.188459	-0.0716935	-0.204995
FBpp0084016__CG5728	0.00313605	0.000910242	0.113663	0.000273527	0.00637697	0.000804249	0.680548	0.897996	0.259881	0.738425	0.881829	0.891319
FBpp0084017__Nab2	0.761822	0.0845727	0.614293	0.185267	0.0806207	0.0806131	-0.0228684	0.260155	0.165657	0.171638	0.400435	0.312324
FBpp0084026__Pp1Œ±-96A	0.629799	0.0332688		0.0591096	0.160078	0.0783903	-0.214747	0.442446		0.296147	1.13824	1.12462
FBpp0084032__Esyt2			0.901076						0.050455
FBpp0084036__atl	0.0297574	0.19985		0.134841	0.583385	0.701257	0.479978	0.222092		0.156834	0.117058	0.063727
FBpp0084037__atl			0.0925221						-1.42807
FBpp0084040__ash2	0.226082	0.0504253	0.274751	0.0269143	0.815442	0.359028	0.155672	0.22558	-0.475363	0.242513	0.0382801	0.0940395
FBpp0084044__Ppox	0.0357563	0.0410537	0.0439966	0.0106869	0.131752	0.373808	0.847448	0.382423	-0.510272	0.391457	0.51499	0.169778
FBpp0084050__Syx18			0.939612						-0.0396496
FBpp0084051__CG13625	0.647561	0.062216	0.569444	0.188594	0.00923018	0.534129	-0.0497096	0.298411	0.11806	0.230076	0.683424	0.0851645
FBpp0084067__Rpb10	0.698551	0.767535	0.585246	0.711255	0.175833	0.0210752	-0.033041	-0.0661954	0.654226	-0.0474124	-0.367963	-0.723836
FBpp0084078__Saf-B	7.51e-05	0.000614533	0.040056	0.000509669	0.544834	0.407693	-0.765042	-0.67462	-0.608321	-0.910457	0.0801703	-0.122033
FBpp0084082__CG7006	0.000752773	0.00057428	0.824705	0.000111158	0.156058	0.00597584	0.739219	1.16529	0.0802716	0.928943	0.300088	0.734308
FBpp0084092__Mink	0.151444	0.222375	0.507445	0.0479524	0.286201	0.361475	0.0964927	0.0909329	-0.163747	0.150339	0.106754	-0.0726922
FBpp0084113__CG5808	0.24307	0.291218	0.413486	0.966137	0.259935	0.956396	0.224831	0.277367	-0.3655	-0.00629823	0.227024	0.0122039
FBpp0084115__polybromo	0.0139383	0.0106868	0.129821	0.00980898	0.113582	0.0143229	0.297617	0.39866	-0.347007	0.329552	-0.311543	-0.449849
FBpp0084120__CG13630			0.0359286						-2.20504
FBpp0084123__CG11771	0.152657	0.222115		0.434302	0.271536	0.265993	1.14314	-1.39518		0.135335	-1.42994	-1.36855
FBpp0084130__Œ≤4GalT7			0.000137426						-4.30127
FBpp0084133__bai	0.0193108	0.00889044	0.265735	0.0207404	0.144171	0.0690048	0.781183	0.456021	0.183951	0.300923	0.547517	0.3553
FBpp0084135__CG11790	0.0220093	0.334785	0.217656	0.0506403	0.343764	0.296965	0.980595	0.534333	-1.46837	0.523633	-2.30912	-2.46809
FBpp0084140__PQBP1	0.340774	0.512839	0.604585	0.258708	0.952202	0.167227	0.0842719	0.0621231	-0.255358	0.0937042	0.00803343	-0.171137
FBpp0084144__CG11920	9.16e-05	9.2e-05	0.969287	0.000144144	0.00108691	0.00129791	1.09964	1.48795	0.0113206	1.25346	1.25845	1.47098
FBpp0084150__vig2	0.0016652	0.00203018	0.879084	0.00181314	0.0110877	0.0678925	0.538116	0.490392	-0.027245	0.437154	0.466873	0.201538
FBpp0084157__Mocs2B	0.00288723	0.0426571	0.0530627	0.00121914	0.424138	0.638974	0.690632	0.423932	0.960562	0.551722	0.220355	-0.0990259
FBpp0084158__CG31510	0.286656	0.673021	0.272157	0.964032	0.0879705	0.313057	0.134989	0.0602341	-0.448272	-0.00519277	0.337152	0.18909
FBpp0084161__Stt3B	0.177536	0.137327	0.0563093	0.234644	0.634706	0.433284	-3.13971	2.2149	1.99856	-0.427773	-0.0884992	0.197306
FBpp0084165__CG31111	0.0249563	0.289673	0.357788	0.138706	0.026046	0.0344144	0.373669	0.295487	-0.369731	0.420747	0.623744	0.459716
FBpp0084176__Osbp			0.488012						0.369273
FBpp0084183__Alg9			0.106839						-0.855136
FBpp0084187__Nup37			0.485056						-0.364452
FBpp0084211__MED28	0.00410842	0.287315		0.0400794	0.220168	0.362803	1.73208	-0.355398		0.414225	-3.75983	-2.67156
FBpp0084212__XNP			0.799563						-0.0838178
FBpp0084213__XNP	0.00403226	0.00267647		0.471477	0.881563	0.326261	0.582396	0.85604		0.16099	-0.0392185	-0.231929
FBpp0084222__CG10669	0.969389	0.53975		0.511051	0.978444	0.641347	0.00544157	-0.104248		-0.11553	-0.0054908	-0.0749984
FBpp0084241__CG10425	0.0114556	0.0268837		0.0256804	0.21696	0.102643	1.02441	0.610081		0.317423	0.399697	0.28145
FBpp0084242__RpS27	0.00341828	0.00149918		0.00108312	0.0596099	0.0371971	0.556029	0.396296		0.395825	0.368842	0.210777
FBpp0084255__msi	0.0231729	0.136442		0.318651	0.983926	0.975612	0.227858	0.203429		0.142715	0.00545889	0.00613984
FBpp0084261__jigr1			0.689158						0.206181
FBpp0084267__Npl4			0.704421						0.214109
FBpp0084275__CG5028	0.466282	0.287449		0.759324	0.727111	0.156271	0.139551	0.216161		-0.0778366	0.0956141	-0.305484
FBpp0084312__CG5913	0.24816	0.0987959	0.549362	0.030029	0.117672	0.0590369	-0.285134	-0.216762	-0.302248	-0.281066	-0.254814	-0.300639
FBpp0084340__Vps2			0.613621						-0.372738
FBpp0084345__RpL34a			0.0790859						0.150032
FBpp0084351__Exo84		0.22191	0.663819					1.58139	-0.204539
FBpp0084433__IntS12	0.00642314	0.823126	0.0390688	0.00896871	0.404768	0.0144599	-0.494172	-0.0381433	-1.04089	-0.668962	-0.30408	-0.760334
FBpp0084434__His2Av	0.0235442	0.000263021		0.00174392	0.0420003	0.0269507	0.35822	0.56463		0.478392	0.667612	0.529593
FBpp0084439__CG14252	0.0276002	0.179352		0.0383119	0.442366	0.776425	0.702403	0.295743		0.684314	-0.143095	0.0495684
FBpp0084452__CG31075	0.397383	0.888417		0.312896	0.381836	0.726015	-0.174372	0.0215675		-0.226968	-0.319773	-0.0526677
FBpp0084458__Ets97D	0.0100416	0.0538272		0.0358024	0.145756	0.468943	0.980112	0.49043		0.48939	0.446046	0.0829303
FBpp0084465__ball			0.139964						-0.181619
FBpp0084466__ball	0.385421	0.216261		0.0210846	0.212324	0.529864	0.0473421	0.0724631		0.198771	0.144985	0.0483219
FBpp0084476__CG5815	0.0463998	0.120293	0.459396	0.20508	0.0410556	0.0744488	0.285351	0.321331	-0.301571	0.26479	0.500525	0.319397
FBpp0084480__Men-b	0.0373448	0.033889		0.132588	0.615404	0.796521	1.01777	0.838857		0.331121	0.222735	0.111236
FBpp0084492__CG18766			0.00750472						-1.43478
FBpp0084493__CG18766	0.00509411	0.0015772		0.000227036	0.00426722	0.00200811	-0.471956	-0.818199		-1.09779	-0.829812	-0.776162
FBpp0084501__CG6066	0.00188219	0.00219427	0.585281	0.000957431	0.00556463	0.0137395	0.508497	0.69053	-0.20247	0.591344	0.917607	0.557452
FBpp0084525__TfIIA-L	0.000432901	0.00114174	0.00328833	0.00980183	0.186873	0.56004	0.846472	0.52756	-1.52729	0.332013	0.164505	0.0551817
FBpp0084534__Hmu	0.0231091	0.0161135	0.189521	0.0259887	0.239784	0.172411	0.86301	0.420525	-0.626006	0.274906	0.47382	0.317144
FBpp0084543__bigmax	0.299941	0.518873		0.924973	0.304637	0.214252	-0.464282	0.173803		0.015965	-2.61671	-3.00867
FBpp0084545__l(3)mbt	0.000880101	0.00324108	0.372994	0.000723731	0.0298125	0.183309	0.566854	0.415529	0.266627	0.477994	0.454399	0.133807
FBpp0084564__RpS10a	0.0258466	0.193163		0.978035	0.632992	0.776389	0.610698	0.207086		0.00277745	-0.0669579	-0.0319045
FBpp0084585__Hsdl2	0.0273443	0.0137633	0.821388	0.680581	0.71962	0.464405	0.708146	0.547733	-0.136439	0.0572455	-0.143135	-0.186995
FBpp0084610__ALiX	0.110266	0.982565		0.440046	0.691762	0.120934	0.443035	0.00313694		-0.0864883	-0.0844353	-0.287768
FBpp0084614__Sce	0.232751	0.0572461	0.466942	0.0191923	0.0721584	0.115435	0.115076	0.371928	-0.160432	0.386997	0.356904	0.585771
FBpp0084616__mRpS22	0.0948547	0.719727	0.141157	0.0561694	0.209956	0.245506	-0.33723	-0.0857726	-1.32894	-0.56743	-1.13925	-2.87705
FBpp0084617__RpL4	0.00123261	5.98e-05	0.0508539	0.000105045	0.00267833	0.00577436	0.627403	0.758202	0.175109	0.77437	0.650133	0.496532
FBpp0084622__BOD1			0.00139281						-1.33822
FBpp0084623__Gp93	0.0338717	0.339056	0.775081	0.694576	0.394192	0.938122	0.568424	0.117225	-0.0529616	0.0230449	0.206538	0.00996778
FBpp0084626__CG4849	0.112344	0.0451279	0.0473028	0.937431	0.549585	0.406214	0.144288	0.219463	-0.359062	0.00543703	0.0837026	-0.0829837
FBpp0084636__NSD	0.538029	0.613176	0.189158	0.861318	0.499407	0.294014	0.0639558	0.0574996	-0.497783	-0.0160349	0.102683	-0.156903
FBpp0084638__BCAS2	0.839424	0.0190863	0.256009	0.0145086	0.454435	0.174898	-0.378875	1.28814	-0.489857	0.916161	-1.84358	0.701492
FBpp0084639__CG12259	0.169412	0.0970462	0.829868	0.0785074	0.567022	0.507712	0.208629	0.277534	-0.188386	0.380937	0.101997	-0.157791
FBpp0084640__CG33213			0.278157						1.25622
FBpp0084655__Moca-cyp	0.159792	0.00273364	0.376071	0.00197179	0.00333596	0.0550639	0.109069	0.369202	-0.147613	0.354449	0.692431	0.205951
FBpp0084666__Gfat2	0.640557	0.862013	0.268188	0.705954	0.930494	0.815455	0.130059	0.0602942	-1.25924	-0.116777	-0.0290729	-0.0568203
FBpp0084667__Hrb98DE	0.000178824	3.91e-05	0.000471566	4.41e-06	0.000676767	0.511717	-0.853601	-1.11182	-0.650425	-1.34078	-0.609823	0.0358737
FBpp0084668__Hrb98DE	0.000174204	4.03e-05	0.0856592	4.24e-06	0.000671547	0.516612	-0.85465	-1.11261	-0.665175	-1.3409	-0.608035	0.0351145
FBpp0084670__Hrb98DE	0.000177592	3.83e-05	0.0513618	4.43e-06	0.000669954	0.506436	-0.856282	-1.11545	-2.00313	-1.34276	-0.610901	0.0359301
FBpp0084671__Hrb98DE			0.138217						0.354995
FBpp0084672__Hrb98DE	0.000146815	3.3e-05		3.33e-06	0.000589496	0.413372	-0.867636	-1.12255		-1.35104	-0.620559	0.0422793
FBpp0084691__Prp39	0.704441	0.933468	0.931951	0.840868	0.248849	0.681916	0.0627268	0.0168983	-0.0283822	-0.0313314	0.193572	0.0495922
FBpp0084695__CG1647	0.232438	0.211467	0.261509	0.769412	0.212472	0.103535	-0.138389	-0.167825	-0.472819	0.0320768	-0.223572	-0.331614
FBpp0084725__wdn	0.00673568	0.00793679	0.0262826	0.00177605	0.0418044	0.044571	0.390432	0.42056	-1.47154	0.495654	0.350395	0.277894
FBpp0084726__Cpsf100	0.00723275	0.0233572	0.141239	0.00340258	0.0326516	0.00450359	-0.475123	-0.306265	-0.32223	-0.466511	-0.35632	-0.561446
FBpp0084729__CG11837	0.011904	0.0641122	0.014805	0.017053	0.537503	0.676719	0.314663	0.299118	-1.20038	0.402329	0.084201	0.0859278
FBpp0084735__Pdhb	0.00749953	0.0117641	0.139839	0.265038	0.111801	0.200977	0.505955	0.411618	-0.399184	0.156145	0.424181	0.182757
FBpp0084736__Pdhb	0.144423	0.0806186	0.087535	0.0755577	0.214417	0.119964	0.334686	0.689648	-0.786944	0.221295	0.322571	0.222604
FBpp0084743__Vha100-1	0.0360153	0.161572		0.740157	0.254526	0.44492	0.827085	0.348201		-0.052217	0.388004	0.234752
FBpp0084750__Vha100-1			0.903549						0.140284
FBpp0084753__Pglym78	0.0183621	0.0449006		0.043408	0.11212	0.0865026	0.532804	0.48737		0.406899	0.434395	0.425247
FBpp0084761__eEF1Œ≥			0.774389						-0.0793445
FBpp0084763__Brd8	0.0904069	0.0546656	0.914435	0.301845	0.0623589	0.957681	0.145222	0.204077	0.0262558	0.0941676	0.356555	0.00514296
FBpp0084774__Cisd2	0.0166629	0.0458136		0.00418557	0.11592	0.0186046	0.65492	0.460836		0.340585	0.310417	0.325481
FBpp0084779__eIF2D			0.277488						-0.987295
FBpp0084787__Slu7	0.218746	0.00794077	0.293041	0.0254488	0.00668665	0.0238295	0.292792	0.94201	-0.317189	0.703379	1.21608	0.617133
FBpp0084800__CG2310	0.12664	0.375728		0.356726	0.429266	0.637672	0.578859	-0.222117		-0.181642	-0.207164	-0.0734116
FBpp0084801__Spase12	0.0225616	0.0819603		0.067603	0.326696	0.237295	0.902078	0.54859		0.404289	0.177575	0.217136
FBpp0084802__CG2321	0.130717	0.587965		0.291749	0.505722	0.338629	0.287222	0.090513		0.173417	-0.120278	-0.177314
FBpp0084803__Cnx99A			0.0511238						0.381581
FBpp0084804__Cnx99A	0.0104397	0.0127277		0.00437778	0.0731035	0.0322696	0.90923	0.537253		0.406809	0.674241	0.448296
FBpp0084818__Cap-D2	0.0141208	0.0178693	0.206548	0.0115937	0.445492	0.195616	0.470094	0.364241	-0.536828	0.33851	0.124456	-0.196216
FBpp0084827__Naa40	0.899745	0.428368	0.341015	0.54741	0.169978	0.155023	0.0321378	-0.15436	0.830671	-0.16019	-3.33565	-3.30393
FBpp0084831__Bub3			0.318592						-0.137653
FBpp0084839__CIA30			0.173726						-1.78288
FBpp0084842__IntS11	0.172017	0.400311	0.0356519	0.0442709	0.0510037	0.000858842	-0.167044	-0.12538	-0.684215	-0.280907	-0.476959	-0.869955
FBpp0084843__yata	0.0463863	0.87686		0.316205	0.317933	0.149796	0.506101	0.0271452		-0.17169	0.534828	0.532343
FBpp0084844__kay			0.0223226						-0.391494
FBpp0084846__kay	0.000596945	0.00350911	0.0950766	7.08e-05	0.00315601	0.00858587	-0.514935	-0.350609	2.31069	-0.78527	-1.03874	-0.914928
FBpp0084889__CG15514	0.00931026	0.0403479		0.00506209	0.0387293	0.104767	0.342452	0.233719		0.437843	0.479302	0.187983
FBpp0084893__dgt1	0.0177753	0.0773845	0.181164	0.0110452	0.531863	0.398689	0.213794	0.222911	-0.312625	0.279567	-0.123493	-0.138296
FBpp0084900__ncd			0.45829						-0.06222
FBpp0084901__CG7834			0.34155						0.415332
FBpp0084902__CG7834	0.00572122	0.135458		0.202189	0.222066	0.943475	0.504702	0.28338		0.123094	0.297443	-0.012175
FBpp0084905__ATPsynŒ≥	0.00700514	0.00611512		0.00709267	0.0324265	0.0588412	0.724113	0.606441		0.446408	0.397036	0.325307
FBpp0084906__ATPsynŒ≥			0.830227						-0.0795813
FBpp0084910__CG7601	0.167373	0.194213		0.0918981	0.998163	0.765316	0.220922	0.453141		0.336757	0.000766408	0.0748267
FBpp0084915__CG11504			0.598593						0.245586
FBpp0084918__Nlp	0.00396134	0.827972		0.0260171	0.232037	0.536852	0.449018	-0.0414869		0.185004	0.258101	-0.12674
FBpp0084924__Sry-Œ¥	0.00279653	0.00567442	0.000901861	0.000426428	0.0149122	0.11289	0.526442	0.851648	0.927882	0.786567	0.626428	0.272589
FBpp0084929__CG15525	0.0555166	0.135976		0.111709	0.665798	0.538268	0.874603	0.736663		0.53137	-0.0721295	0.0936168
FBpp0084948__Tpi	0.0521753	0.236177		0.730154	0.848106	0.757396	0.706348	0.401306		0.090249	-0.120822	-0.184197
FBpp0084959__RpL32	0.00116269	0.00491184	0.0615219	9.62e-05	0.107589	0.0603392	0.698332	0.859155	0.287593	0.778107	0.711032	0.530633
FBpp0084965__ZIPIC	0.219805	0.627746	0.537159	0.61748	0.162911	0.234557	2.15442	-0.187412	-0.234698	0.739093	2.55731	-0.68364
FBpp0084968__CG7920	0.23937	0.163295	0.231096	0.278094	0.244479	0.726824	0.400239	0.258393	0.586243	0.110341	0.275103	0.065137
FBpp0084971__Nph	0.377737	0.58798		0.563481	0.218939	0.0433546	0.134795	0.0649566		-0.0600089	-0.196263	-0.414408
FBpp0084973__CG7903	0.000181631	0.00180138	0.0468478	0.0016925	0.298133	0.052513	-1.1538	-1.00738	-0.480633	-1.00708	-0.229512	-0.344038
FBpp0084996__Fer1HCH			0.403151						0.382916
FBpp0084998__Fer1HCH	0.00580188	0.046189		0.137007	0.401935	0.241824	0.375052	0.298543		0.153417	0.24466	0.268361
FBpp0085012__PH4Œ±EFB	0.0200071	0.0536035	0.693008	0.0435225	0.529298	0.194245	0.170214	0.195644	-0.0526359	0.15409	-0.162991	-0.229756
FBpp0085042__Rpt6R			0.929792						-0.0368799
FBpp0085066__cindr	0.0422824	0.0929066	0.205347	0.0556301	0.0514577	0.252944	0.183234	0.188983	-0.269335	0.179471	0.47008	0.145899
FBpp0085075__Sap-r	0.044858	0.27645	0.304002	0.24128	0.214757	0.183902	0.311608	0.204212	-0.398188	0.146605	-0.530153	-0.306273
FBpp0085106__dco	0.550521	0.170877		0.654157	0.412417	0.669897	0.17538	0.704576		0.104058	0.31026	0.15635
FBpp0085107__Chchd3	0.0166619	0.0252622		0.0406915	0.154948	0.0362163	1.25143	0.702153		0.803366	0.893068	0.868017
FBpp0085119__CG1542	0.00810243	0.00149933	0.158129	0.000504211	0.0169955	0.0203224	0.432572	0.786428	0.176214	0.665468	0.560185	0.603972
FBpp0085121__mRpL32			0.694907						-0.120822
FBpp0085137__CG15561	0.000493857	5.82e-05	0.204161	0.000100888	0.000267287	0.000497612	1.39689	1.81318	0.433653	1.73085	1.99378	1.91835
FBpp0085149__Gprk2			0.509564						-0.6774
FBpp0085157__CG1635			0.386178						-0.768802
FBpp0085166__RpL6	0.00298863	0.00183491	0.0779803	0.00144313	0.185252	0.200667	0.584694	0.444905	0.255326	0.528408	0.204692	0.166924
FBpp0085173__PNPase			0.527463						-0.637725
FBpp0085185__CG1815	0.0427407	0.0084858	0.15312	0.00367072	0.0357288	0.0584245	0.249641	0.504229	-0.366721	0.446249	0.506589	0.343754
FBpp0085187__ttk			0.000245429						-1.15628
FBpp0085192__CG11563	7.24e-05	0.000168832	0.00132815	2.27e-05	0.000578757	0.00102608	0.865701	1.19625	-1.04928	1.34265	1.03328	1.065
FBpp0085198__CG1910			0.198709						-0.975919
FBpp0085204__Acf	0.0541899	0.407163	0.160413	0.421781	0.0770679	0.00768252	0.154794	-0.0904942	-0.366844	-0.0958372	-0.421912	-0.692561
FBpp0085208__FeCH	0.0502616	0.277734	0.38697	0.111894	0.147718	0.0317981	0.868896	0.411134	-0.623975	0.241842	0.535907	0.526416
FBpp0085224__CstF50	0.544037	0.100184	0.101817	0.0666773	0.0580279	0.0138286	-0.070283	-0.181039	-0.373209	-0.200911	-0.33064	-0.428964
FBpp0085233__mod			0.000193293						-0.58694
FBpp0085235__Map205	0.0336647	0.0555197	0.583493	0.0238324	0.354027	0.619539	0.219985	0.231467	0.146162	0.262835	0.119366	0.0485361
FBpp0085236__krz			0.0826541						-1.11199
FBpp0085256__nolo	0.114949	0.0884904	0.24691	0.0394611	0.289196	0.72644	0.222022	0.308137	-0.761086	0.361807	0.174301	0.0442207
FBpp0085260__CG1416	0.200252	0.888388		0.932663	0.0723036	0.134137	0.274862	-0.0460175		-0.0148408	-1.40085	-1.0271
FBpp0085262__CG31612			0.572865						-0.46085
FBpp0085265__eEF2			0.371427						-0.181222
FBpp0085273__Df31			0.929792						-0.0368799
FBpp0085295__CycK			0.165314						1.84564
FBpp0085317__Clamp			0.0114559						-1.76383
FBpp0085336__bin3	0.222159	0.840826		0.328665	0.593241	0.226531	-0.217333	-0.0410172		-0.217396	-0.103075	-0.245132
FBpp0085354__Ars2			0.16013						-0.276225
FBpp0085356__Ars2	0.0010688	0.00207828		0.00828307	0.0151458	0.132308	0.503283	0.493995		0.356741	0.603947	0.203926
FBpp0085359__l(2)k09848			0.21446						0.233339
FBpp0085364__Strica	0.0742985	0.872117		0.273823	0.162581	0.473868	0.281368	0.0301231		0.213625	-0.274096	-0.120245
FBpp0085365__Act42A	0.00863528	0.00281234	0.246546	0.175566	0.194502	0.0615995	0.438843	0.442151	-0.140251	0.175363	0.298338	0.258604
FBpp0085367__mle	0.0903312	0.0255116	0.691555	0.0673064	0.109021	0.212028	0.225724	0.423893	-0.126343	0.260164	0.386794	0.216881
FBpp0085368__BubR1	0.382221	0.770323	0.714438	0.706496	0.376442	0.376615	-0.19853	0.0458303	0.21767	0.0548023	-0.250801	-0.231764
FBpp0085374__Cndp2	0.145781	0.356079	0.721695	0.331088	0.277176	0.427171	0.731565	0.261821	-0.157192	0.203059	-2.05001	-0.173108
FBpp0085379__l(2)09851	0.0121044	0.0566486		0.0143769	0.30962	0.467504	0.643734	0.5133		0.477088	0.326678	0.214121
FBpp0085380__Gp210			0.28542						0.167498
FBpp0085394__ap	0.320534	0.294871	0.243312	0.282774	0.329628	0.320257	2.54283	2.5065	-1.18749	2.49178	2.64893	2.61609
FBpp0085398__Not3	0.2322	0.356144		0.589826	0.362304	0.51536	-0.35304	0.240649		0.0837956	0.330351	0.12269
FBpp0085413__CG3107			0.0372668						-1.93531
FBpp0085414__CG3107	0.0130258	0.00571045		0.00134088	0.0585347	0.0331453	1.5069	1.29975		1.11468	1.58184	1.19541
FBpp0085418__d4	0.0568547	0.704266	0.0828474	0.182806	0.773804	0.106924	0.316515	0.0867365	-0.62966	0.163396	0.0470777	-0.292896
FBpp0085420__sxc	0.00783266	0.0180238		0.0153451	0.174563	0.225332	1.06751	0.880248		0.74287	0.267577	0.306042
FBpp0085422__sxc			0.269549						-0.288085
FBpp0085442__Bap170	0.00541904	0.0196659	0.552358	0.0186946	0.558075	0.0541813	0.356766	0.328932	-0.183119	0.341582	0.100294	-0.281515
FBpp0085454__Rpp25			0.471846						0.818825
FBpp0085458__Rab2	0.130636	0.135812	0.333315	0.0186577	0.0582278	0.122792	0.43248	-0.280134	-0.560318	-0.293946	-0.448468	-0.266466
FBpp0085460__Mccc2	0.000108291	0.00259004	0.668885	0.00751838	0.030588	0.0614802	1.56134	1.44965	-0.208196	1.16873	0.700762	0.457671
FBpp0085463__Eb1			0.392972						-0.361855
FBpp0085479__Dpit47			0.668034						0.196571
FBpp0085480__geminin			0.87885						-0.282936
FBpp0085482__Trap1	0.0335684	0.149888		0.550118	0.932694	0.36581	0.456067	0.219581		0.0661571	-0.0137343	-0.109039
FBpp0085489__SdhB	0.189678	0.320917	0.015209	0.621777	0.779063	0.910488	0.276614	0.198665	-2.29063	0.0673324	0.0435699	0.014963
FBpp0085502__CG17002	0.142304	0.0869667	0.025745	0.0363625	0.138377	0.254961	0.483862	0.593547	-1.54282	0.782274	0.56465	0.311572
FBpp0085539__CG9945			0.961091						-0.0280629
FBpp0085540__CG9945	0.202068	0.342504		0.300286	0.432411	0.744102	-0.421663	0.259242		-0.246146	-0.211264	-0.0485287
FBpp0085546__DMAP1	0.0237243	0.0140568	0.226861	0.00501818	0.209781	0.84893	0.174324	0.217887	-0.213096	0.263697	0.179835	0.0130245
FBpp0085555__exu			0.0187849						-1.03626
FBpp0085563__CG33785	0.405299	0.329559	0.0018947	0.936343	0.256394	0.0331741	-0.15965	-0.245626	-1.77799	0.007927	-0.317012	-0.486503
FBpp0085566__CG11180	0.000168289	4.03e-05	0.323004	7.16e-05	0.000315373	0.000586651	1.59223	2.15567	0.23957	2.08278	2.32749	2.20424
FBpp0085585__RpS18			0.0431341						0.264778
FBpp0085586__RpS18	0.00169388	0.00178861		0.000328322	0.0364482	0.220462	0.542047	0.533863		0.498425	0.278721	0.134994
FBpp0085596__CG8929			0.0841227						-0.236914
FBpp0085597__CG8929	7.67e-05	0.00219653		0.13944	0.00987604	0.0576545	-0.946926	-0.395254		-0.119823	0.522162	-0.280166
FBpp0085609__MED8	0.00391625	0.0280789	0.229665	0.146057	0.732495	0.14305	0.450743	0.362068	-0.787844	0.239723	0.043448	-0.220775
FBpp0085616__CG9143	0.00997821	0.00375319	0.110926	0.00107599	0.0475453	0.0141475	0.388711	0.641709	0.406988	0.546681	0.417712	0.499395
FBpp0085619__PCNA			0.0112217						-2.13081
FBpp0085630__Hacl	0.048098	0.035012		0.0690249	0.420164	0.36938	0.92482	0.912539		0.484329	0.440285	0.308307
FBpp0085653__par-1	0.602961	0.121317	0.564171	0.413593	0.92171	0.756749	0.112688	0.236477	0.354492	0.182924	-0.0288191	0.0804971
FBpp0085692__hppy			0.0996773						-0.862726
FBpp0085693__CG7137	0.00535839	0.00277293	0.910338	0.00312341	0.0455889	0.00553961	0.503904	0.651505	0.0191311	0.599667	0.399933	0.66234
FBpp0085697__cora	0.0759985	0.0267844	0.521371	0.024277	0.193027	0.71916	0.219618	0.324386	-0.151838	0.25552	0.215769	0.0373117
FBpp0085703__Fkbp12	0.657627	0.943465	0.027285	0.255976	0.499854	0.436069	0.0626934	0.00957502	-3.9334	0.178256	-0.125054	-0.133875
FBpp0085716__Spt5	0.113721	0.83443	0.0527546	0.605664	0.187028	0.0253142	0.195082	0.0295895	-0.633321	-0.0593792	-0.257016	-0.468882
FBpp0085717__RpL11			0.989467						0.00130382
FBpp0085720__Œ≤Tub56D	0.307585	0.258413	0.506926	0.31309	0.237888	0.321028	0.0892407	0.235835	0.110835	0.0994366	-0.334163	-0.208691
FBpp0085724__EloC	0.376599	0.066532		0.105975	0.106083	0.976466	-2.01825	0.747333		0.68539	0.560166	0.00700382
FBpp0085725__EloC			0.000129614						-4.84789
FBpp0085736__SdhA			0.971516						0.0114858
FBpp0085737__SdhA	0.00857688	0.0250315		0.0529021	0.433705	0.807188	0.719619	0.434828		0.227443	0.161493	0.0324496
FBpp0085744__mip40	0.00490455	0.00097275	0.452547	0.000373909	0.295672	0.541181	0.276295	0.488442	0.138787	0.508606	0.111969	0.0527932
FBpp0085747__CG11906	0.574535	0.126906	0.167551	0.00959442	0.448624	0.236	0.107494	0.407403	0.805313	0.517537	-0.397937	-0.62609
FBpp0085769__CG10737			0.245303						-0.331461
FBpp0085784__CG15107	0.762974	0.159621	0.228229	0.737267	0.0801721	0.023476	-0.0241941	0.146061	-1.32497	0.0220556	-0.357526	-0.328094
FBpp0085785__prod	0.326713	0.0146146	0.117935	0.587924	0.375121	0.0230242	-0.0463651	0.243936	-0.180668	0.0392001	-0.131262	-0.27685
FBpp0085790__CG15073	0.00428637	0.00543664	0.612579	0.000995243	0.362026	0.22333	0.486224	0.521514	-0.34833	0.663737	0.156349	0.23909
FBpp0085807__Jheh1	0.01896	0.154382		0.163861	0.902511	0.265834	1.2942	0.498979		0.261227	-0.0487167	0.238419
FBpp0085809__MetRS	0.168277	0.108574		0.679851	0.136618	0.0152726	0.22596	0.291809		0.0780985	-0.366958	-0.962186
FBpp0085821__CG15093	0.0662908	0.14644		0.490797	0.523976	0.156813	0.38099	0.394216		-0.104451	-0.230466	-0.500801
FBpp0085836__Gint3			0.0798976						-1.64151
FBpp0085851__GstE2	0.148042	0.165526		0.592379	0.212388	0.062005	0.259118	-0.248235		-0.0789367	-0.642911	-0.486716
FBpp0085855__GstE6	0.15219	0.224585		0.190178	0.847761	0.310061	3.12799	3.04371		2.95364	0.745492	2.45512
FBpp0085860__Dp1	0.0212541	0.0520806		0.0401996	0.235321	0.806889	0.657616	0.39947		0.300232	0.252945	0.0381417
FBpp0085861__Dp1			0.040859						-0.720894
FBpp0085875__rswl	0.0976979	0.114395	0.0691685	0.10482	0.135883	0.89664	0.240821	0.291205	1.21761	0.269911	0.333402	0.0239041
FBpp0085902__Prp19	0.000959986	0.00119857	0.440682	0.00143342	0.0081498	0.00683402	0.555472	0.525199	-0.109576	0.385784	0.587675	0.37332
FBpp0085914__Pcl			0.913729						-0.056107
FBpp0085915__pAbp	0.0528481	0.0328105		0.14387	0.0801235	0.316405	0.174247	0.220962		0.126102	0.248633	0.0887634
FBpp0085917__pAbp			0.14373						-0.342704
FBpp0085924__CG10914			0.305648						-0.82739
FBpp0085947__Ote	0.00112171	0.000229138	0.486816	4.2e-05	0.0116242	0.00112159	0.827289	1.07915	0.288293	1.09578	1.35543	1.13139
FBpp0085951__CG5726	0.000257058	0.000529503	0.0398381	5.49e-05	0.0312687	0.00359252	-1.05367	-0.95531	-0.916162	-1.29199	-0.385768	-0.500555
FBpp0085952__Dgp-1			0.0987692						0.76755
FBpp0085953__Dgp-1	0.327044	0.439297		0.230331	0.585395	0.3871	0.143924	0.152382		0.169368	-0.255682	-0.224907
FBpp0085954__Nup75	0.00818887	0.0469234	0.38221	0.0198404	0.142617	0.377457	0.71192	0.384754	0.398932	0.388618	0.383431	0.200355
FBpp0085958__lolal			0.371315						-1.09913
FBpp0086009__Rab4			0.853173						-0.213423
FBpp0086013__eIF3c			0.751069						-0.208478
FBpp0086051__P32	0.00485201	0.000520169	0.178665	0.00584918	0.0797637	0.0275595	0.409531	0.847823	-0.249295	0.565362	0.416861	0.413441
FBpp0086061__Dcr-2			0.656002						-0.191512
FBpp0086063__Ns2	0.0969069	0.00232212	0.363354	0.000463036	0.010238	0.00672159	0.305323	0.626165	0.164219	0.616757	0.614446	0.448031
FBpp0086073__Lhr			0.785293						-0.225732
FBpp0086096__CG4866	0.000845987	0.00100171	0.111418	0.00124587	0.823214	0.33269	0.763596	1.20277	0.8975	0.908758	0.241349	0.541389
FBpp0086097__eIF3b	0.0590245	0.972857		0.981771	0.216268	0.14053	0.326856	-0.00461346		-0.00326523	-0.463411	-0.487854
FBpp0086098__eIF3b			0.0510501						-1.12404
FBpp0086101__cyp33	0.00672137	0.00282131	0.561095	0.00323225	0.018638	0.0764224	0.618431	0.829752	0.225265	0.731285	0.660396	0.536596
FBpp0086102__MESR4	0.00239407	0.00579544		0.0016025	0.120415	0.570358	0.396607	0.349342		0.378136	0.387195	0.0665594
FBpp0086103__RpL18A	0.0013846	0.00015386	0.097	0.000157558	0.0303981	0.0173477	0.690924	0.660247	0.207495	0.694675	0.665109	0.498833
FBpp0086115__Bap55	0.0297173	0.00686347	0.284565	0.0703379	0.225382	0.505387	0.206148	0.289903	0.247967	0.162722	0.253285	0.0624853
FBpp0086119__Camp	0.0279222	0.0160767	0.79739	0.0127432	0.00899148	0.356034	0.582325	1.1495	-0.170118	0.985917	1.53907	0.242867
FBpp0086125__RhoGEF2			0.394632						-0.471472
FBpp0086158__Sply			0.436159						0.451045
FBpp0086159__Sply	0.210411	0.412724		0.994078	0.574304	0.724032	0.433086	0.184867		-0.00120501	0.189363	0.0662871
FBpp0086165__tef	0.121559	0.0550562	0.985684	0.00475999	0.163099	0.139346	0.273245	0.377629	-0.00481012	0.510811	0.371645	0.342017
FBpp0086206__NiPp1			0.071943						-2.11303
FBpp0086207__ste24a	0.021272	0.0960244	0.6568	0.0591063	0.250707	0.0724635	1.09263	0.414143	0.215085	0.249952	0.44717	0.391838
FBpp0086222__Psi	0.472108	0.139493		0.18726	0.943469	0.804943	-0.165691	-0.273534		-0.383284	0.0189093	-0.0605274
FBpp0086223__Fen1	0.0319596	0.366497	0.531284	0.0438512	0.617566	0.0126383	0.394903	-0.232015	-0.269015	-0.542583	-0.157334	-1.04375
FBpp0086226__Sod2	0.299435	0.638485		0.0434759	0.570166	0.956224	0.414719	0.269199		-0.376472	-0.139503	-0.0120905
FBpp0086252__RpLP2	0.416242	0.0447206	0.939315	0.00423037	0.0987585	0.840035	-0.163336	0.462576	-0.0455507	0.392687	0.324744	0.037494
FBpp0086266__CG8306	0.0136041	0.0115471	0.116274	0.232365	0.165364	0.229666	1.1754	0.608082	0.994529	0.406827	0.410745	0.388744
FBpp0086269__RpS15	0.00112607	0.255651	0.194703	0.000899822	0.051483	0.0450457	0.662162	0.259158	0.153933	0.514634	0.515157	0.283706
FBpp0086288__CG4282	0.00134502	0.00240078	0.13206	0.000432672	0.025883	0.695455	-0.629202	-0.475253	-0.401791	-0.526788	-0.450392	-0.0338461
FBpp0086294__Nup62	0.000421773	0.000398533		0.000721721	0.00557039	0.00117638	0.855854	0.987604		0.925017	1.13492	0.983902
FBpp0086314__wcd	0.0155017	0.000300291	0.208558	8.8e-05	0.00138842	0.000408474	0.470596	0.981258	0.53737	0.93669	1.07707	0.969043
FBpp0086323__CG7747	0.0470419	0.725045	0.0713998	0.441398	0.170637	0.211232	0.495048	0.0675185	-0.863534	0.161682	1.57612	1.50801
FBpp0086328__Khc			0.383967						0.404627
FBpp0086337__mrj	0.105969	0.0197145		0.0214778	0.583181	0.301615	0.3053	0.502348		0.402574	-0.233222	0.177304
FBpp0086338__mrj			0.550542						-0.818379
FBpp0086343__CG8366	0.0247971	0.0284263		0.0336127	0.00465865	0.0195276	0.688055	0.746553		0.851651	1.56864	0.898335
FBpp0086345__Tmem131	0.691215	0.26444		0.468107	0.432075	0.353205	0.0654828	0.243783		0.17069	0.178734	0.171623
FBpp0086348__Rrp42			0.808324						0.225832
FBpp0086354__Rho1	0.0245786	0.025538		0.0710037	0.954674	0.123066	0.778564	0.590518		0.301268	0.0151405	-0.713196
FBpp0086380__clu			0.0615789						-1.30619
FBpp0086383__calypso	0.691737	0.149503		0.20341	0.346138	0.744302	-0.18798	0.416428		0.256662	-2.03682	-0.16054
FBpp0086384__calypso			0.663584						0.553668
FBpp0086393__CG8414	0.000796247	0.000918069	0.0862308	8.87e-05	0.00267909	0.000452178	0.98415	1.78459	0.854009	1.37698	1.95775	1.86712
FBpp0086399__EMC7	0.839255	0.391592	0.149401	0.16443	0.508986	0.308414	0.030086	0.147874	-2.03915	0.314801	-0.130849	0.256525
FBpp0086401__CG8388	0.161505	0.0994108	0.417313	0.0648759	0.0123511	0.015785	-0.106514	-0.163968	-0.659415	-0.207231	-0.458666	-0.40465
FBpp0086441__Rif1	0.0314539	0.0252837	0.291558	0.0183302	0.247859	0.881027	0.302431	0.416035	-0.344803	0.331447	0.233401	-0.030442
FBpp0086443__Gpo1	0.111545	0.0403959		0.101765	0.192735	0.157195	2.73999	3.14277		2.06647	2.82031	2.80885
FBpp0086483__Cdk5	0.993572	0.389775	0.404492	0.239832	0.919607	0.722802	0.00122302	-0.168884	-0.428342	-0.256967	0.0153525	-0.0493844
FBpp0086484__Flo1			0.446546						-0.288882
FBpp0086485__Flo1	0.940477	0.0351524		0.0111234	0.05845	0.0118903	0.0314272	-0.513947		-0.741038	-0.460537	-0.589898
FBpp0086498__CG11808	0.030423	0.36506	0.229773	0.530975	0.119408	0.561842	0.31053	0.110299	-0.277797	-0.0751874	0.368046	-0.0643738
FBpp0086500__CG8079			0.873549						0.0746183
FBpp0086505__Xpc	0.436016	0.486987	0.00454526	0.638576	0.577257	0.0112286	-0.0471096	-0.0520236	-0.56873	-0.0335694	-0.0851589	-0.385742
FBpp0086507__Arf51F			0.474832						-0.30928
FBpp0086531__mRpL41	0.634821	0.781176	0.456531	0.758788	0.189337	0.232887	-0.08958	-0.0707948	0.479783	0.0559769	-0.661974	-0.316484
FBpp0086547__chn			0.336787						-0.473543
FBpp0086552__CG10265	0.262067	0.0131179	0.963238	0.00376595	0.0303995	0.045833	0.269299	0.650991	-0.0458123	0.699154	0.820437	0.732342
FBpp0086563__CG10139	0.00574798	0.00226535	0.634827	0.000467517	0.00199996	0.00147761	0.365899	0.554748	-0.0457534	0.66461	0.781648	0.572653
FBpp0086570__ND-B15			0.221067						1.55656
FBpp0086571__BEAF-32	0.0681439	0.0280331	0.0023702	0.0111944	0.00443119	0.0589429	0.125424	0.266484	1.24414	0.255836	0.557377	0.198102
FBpp0086572__BEAF-32			0.000750352						1.18428
FBpp0086591__SMC2	0.00161205	0.00523881	0.129093	0.00835751	0.318847	0.384418	0.541565	0.453923	-0.445615	0.511721	0.173354	-0.0989428
FBpp0086603__Rpn6	0.0358895	0.247048		0.386066	0.317837	0.278602	0.582698	0.264998		0.122678	-0.657416	-0.400438
FBpp0086616__Sin1			0.268429						-1.23276
FBpp0086627__Sec61Œ≤	0.0492209	0.327797		0.915396	0.665743	0.641595	0.621308	0.214315		0.0335866	-0.0949629	0.0952256
FBpp0086629__CG12863			0.434041						0.253536
FBpp0086630__Su(var)2-HP2	0.0131343	0.0362185	0.965639	0.0184115	0.0170504	0.0814597	0.302619	0.261417	0.0141876	0.271147	0.470677	0.204421
FBpp0086631__Su(var)2-HP2	0.0860306	0.282672		0.0956087	0.235023	0.48901	0.29913	0.159704		0.285024	0.285269	0.0899014
FBpp0086640__RpI1	0.0593889	0.410921	0.128214	0.279671	0.688209	0.0544825	0.248935	0.122032	0.33143	0.183727	-0.108	-0.444161
FBpp0086646__CG17385	3.55e-05	0.019528		0.763025	0.000160517	0.000515529	1.78142	0.626278		-0.036635	5.44324	1.92682
FBpp0086647__pea	0.178074	0.198631	0.9833	0.0730283	0.981821	0.485041	0.170875	0.300856	-0.0143076	0.275815	0.00642767	-0.155372
FBpp0086649__O-fut1			0.119301						-1.10514
FBpp0086654__ReepB	0.105	0.897132		0.769148	0.55299	0.434325	0.28663	0.0160577		0.0323594	-0.0933354	-0.112581
FBpp0086655__cg			0.023339						-2.95138
FBpp0086658__cg	0.000137403	0.00013651		0.000367732	0.0312944	0.000667191	-0.685031	-0.763805		-0.507555	-0.291589	-0.67743
FBpp0086659__CG30069	0.165963	0.137568	0.12651	0.116452	0.223511	0.780958	0.175903	0.238529	-0.576585	0.200279	0.243036	0.044338
FBpp0086667__CG8531			0.791109						0.115018
FBpp0086676__Tfb1			0.0228746						-0.734797
FBpp0086677__Tfb1	0.08248	0.629242		0.181436	0.109159	0.00872984	0.172981	-0.0440743		-0.172626	-0.345312	-0.475904
FBpp0086690__Sps1	0.00754498	0.0124189		0.121913	0.0188741	0.000273865	0.628736	0.521069		0.183982	0.975644	2.19593
FBpp0086691__Sps1			0.00248968						-1.2122
FBpp0086700__Opa1	0.00492374	0.039652	0.503625	0.114451	0.144158	0.146478	0.708423	0.457958	0.143462	0.425837	0.318756	0.31718
FBpp0086701__RpS23			0.662411						0.0764786
FBpp0086709__Rcd1	0.00297906	0.00979206	0.407063	0.00276141	0.124782	0.758748	0.295412	0.257959	-0.223468	0.315261	0.194759	0.0297324
FBpp0086719__Cp1	0.00374172	0.0256151	0.120886	0.00435153	0.0912759	0.537067	0.287066	0.177288	-0.251835	0.302205	0.206253	0.0452565
FBpp0086731__RN-tre	0.291593	0.632703	0.52799	0.348089	0.62865	0.892233	0.220499	0.0782668	-0.335249	0.174846	0.0835927	-0.0188737
FBpp0086732__Ctf4			0.409465						-0.460729
FBpp0086745__shot			0.154553						1.91649
FBpp0086747__shot			0.208831						-1.36782
FBpp0086748__CG16935	0.0805186	0.066215		0.80471	0.705668	0.0253979	0.697808	0.495214		-0.0693119	-0.0958693	-0.827424
FBpp0086749__fand	0.00387422	0.00133794	0.826821	0.00141908	0.00352789	0.0167759	0.779634	0.937787	-0.0733967	0.899232	1.1287	0.661739
FBpp0086758__CG13339	0.386026	0.388158		0.520643	0.696685	0.904478	-0.162099	0.161907		-0.0954998	0.0631864	-0.0163361
FBpp0086767__tum	0.263266	0.365909	0.825476	0.417565	0.826428	0.984853	-0.10494	0.153188	-0.0556255	0.0808167	0.0343521	0.00265601
FBpp0086769__Echs1	0.0301305	0.119699		0.20238	0.831005	0.300383	0.505886	0.23679		0.114043	-0.0356155	-0.169199
FBpp0086770__Echs1			0.00634773						-0.667791
FBpp0086773__fl(2)d	0.000452226	0.0131557	0.04013	0.00240158	0.906156	0.00870638	-0.643407	-0.303801	-0.686879	-0.460823	0.0153979	-0.386034
FBpp0086787__cid	0.467964	0.0366645	0.155898	0.0421003	0.463708	0.161908	0.0933669	0.366897	-0.485161	0.316988	0.213935	0.307338
FBpp0086788__mars	0.0889068	0.0838665		0.0261499	0.0270912	0.1013	0.151824	0.209098		0.238449	0.409774	0.174571
FBpp0086790__mEFTu1			0.263894						-0.61705
FBpp0086795__Roe1	0.00223454	0.102465		0.947518	0.406578	0.927328	0.726103	0.235537		0.0103659	0.137613	-0.0239066
FBpp0086818__bbc	0.0118494	0.00819259		0.00167723	0.700203	0.552773	0.783154	0.596139		0.532418	-0.420268	0.174453
FBpp0086842__Spt-I			0.11483						0.432254
FBpp0086844__Spt-I	0.0157349	0.0104085		0.0123655	0.0730798	0.0346477	0.903997	0.652757		0.418502	0.81763	0.609708
FBpp0086850__FLASH	0.829241	0.583156	0.2921	0.383284	0.294023	0.611663	0.0188073	0.0756831	-0.227401	0.108288	0.183017	-0.0853917
FBpp0086853__Dp	0.00291718	0.00057681	0.0361844	4.56e-05	0.0987126	0.257988	0.598989	1.23343	0.784085	1.02815	0.269008	0.154048
FBpp0086872__CG4679	0.924101	0.316365	0.333521	0.555661	0.37363	0.222338	0.0446827	-0.250267	0.860325	-0.141268	-0.17123	-0.347283
FBpp0086881__Orc3	0.689525	0.387135		0.723404	0.91611	0.253102	0.0472116	-0.150547		0.0431127	-0.0184827	-0.2069
FBpp0086882__Orc3			0.751884						-0.120254
FBpp0086895__bic			0.302891						1.04209
FBpp0086896__bic	0.0288306	0.0311039		0.0137308	0.925438	0.383716	0.259754	0.272883		0.268955	-0.020977	-0.127343
FBpp0086897__AspRS			0.108519						0.875936
FBpp0086935__fra			0.292301						-0.49722
FBpp0086954__Iswi	0.00648422	0.0365778		0.021041	0.418286	0.363686	0.245366	0.160494		0.188327	0.0844059	-0.0626157
FBpp0086955__Iswi			0.845009						0.0252291
FBpp0086965__mRpL18			0.697583						-0.195646
FBpp0086973__NacŒ±			0.431958						-0.380759
FBpp0086993__CG8778	0.00731903	0.0535253	0.592808	0.994618	0.531577	0.379004	0.815906	0.551458	0.233375	0.000789144	-0.271139	-0.585431
FBpp0087012__CG8490	0.0670497	0.00928119		0.00334542	0.540447	0.441015	0.350066	1.21882		0.810504	-1.64937	-1.92259
FBpp0087045__CG8545	0.000229572	4.22e-05	0.718841	4.7e-05	0.00163136	0.00118045	0.66981	0.97531	0.0346073	0.95927	0.90887	0.772813
FBpp0087050__CG13151	0.00298764	0.00622418	0.0171621	0.000427933	0.0270127	0.00712696	-0.468862	-0.565182	-1.45385	-0.613355	-0.378605	-0.506099
FBpp0087051__CG8569	0.34259	0.177231	0.941512	0.132934	0.379194	0.736202	0.128614	0.343644	-0.0327274	0.315825	-0.654082	-0.118167
FBpp0087053__achi			0.996647						0.001144
FBpp0087058__fdl			0.529932						-0.268078
FBpp0087063__Nup54	0.0254043	0.0669024	0.659871	0.0414501	0.122448	0.117327	0.966536	1.00316	0.208139	1.12791	0.881224	0.882629
FBpp0087070__CG8839	0.0294077	0.196009		0.851814	0.251028	0.448603	0.889554	0.417607		0.0322842	1.30971	0.528535
FBpp0087082__pds5			0.243457						0.3461
[truncated: 1,465 more rows]

## Sheet: legend
Mass-spectrometry analysis of DNA-affinity purification of core-promoter DNA. Enrichment values (log2-fold change) of protein binders in the 6 tested promoter groups over control DNA. Samples were analyzed in triplicates, and statistical significance was determined using limma (p-values represented).
