# Supplementary material for: Functionally distinct promoter classes initiate transcription via different mechanisms reflected in focused versus dispersed initiation patterns
Source: EMBO J. 2023 Apr 4;42(10):e113519. doi: 10.15252/embj.2023113519 (PMC10183819; doi:10.15252/embj.2023113519)
Supplement: Supplementary file 4 — Dataset EV2 [file EMBJ-42-e113519-s003.xlsx]

## Sheet: Dataset_EV2
Name	log2FC	pvalue
TfIIA-S-2-PA	9.33	1.75e-07
TfIIA-S-PA	9	0.000581
TfIIA-L-PA	8.45	1.58e-05
Tig-PA	5.8	0.000713
bib-PB	5.69	2.07e-05
MED21-PA	5.38	1.65e-06
teq-PG	5.32	1.41e-06
rgn-PC	5.3	4.11e-05
similar to C4b-binding protein alpha chain	5.28	0.00014
CG11180-PA	5.15	1.77e-06
CG9281-PB	5.09	4.04e-05
CG8289-PA	5.07	0.00655
His2A:CG33817-PA	4.98	0.000391
CaMKII-PJ	4.98	0.0544
mip40-PA	4.92	2.28e-06
ttk-PF	4.91	0.000632
CG32718-PC	4.89	2.76e-06
CG12768-PA	4.88	1.13e-05
Trf2-PH	4.86	0.000835
CG4612-PC	4.86	0.000425
Gas41-PA	4.77	7.75e-06
CG31999-PA	4.68	1.02e-05
Ibf2-PA	4.67	0.00723
Trl-PK	4.65	4.56e-06
HP1c-PA	4.62	0.00428
CG5728-PA	4.61	2.46e-06
cDIP-PA	4.58	3.19e-05
Rab1-PA	4.56	0.000193
Flo1-PB	4.54	3.81e-05
CG6013-PA	4.48	0.0313
cmet-PD	4.46	0.00101
CG2199-PB	4.45	4.51e-05
CG32278-PA	4.44	0.0517
CG1674-PJ	4.41	0.000989
CG15561-PA	4.39	5.98e-05
Ibf1-PA	4.38	0.0444
Chc-PC	4.36	0.000739
Pdp1-PM	4.35	2.42e-05
SMC3-PA	4.34	0.000212
Pdp1-PO	4.3	2.63e-05
vers-PA	4.19	0.000233
LanA-PA	4.19	0.00189
Flo2-PJ	4.18	0.00555
Agpat2-PA	4.16	6.93e-06
sta-PE	4.1	0.0547
SoxN-PA	4.06	4.11e-06
lds-PA	4.03	7.18e-05
UQCR-Q-PC	4.03	0.00259
SMC1-PA	4.03	0.00158
Cwc25-PA	4.02	0.000521
shrb-PA	3.97	4.09e-05
Nedd8-PB	3.97	0.0377
Hsc70-2-PA	3.97	0.0494
mud-PL	3.94	0.000169
Gprk2-PA	3.92	0.0011
TfIIEbeta-PA	3.92	7.12e-05
CG2129-PA	3.9	0.000395
Bap170-PA	3.88	0.00026
l(1)G0020-PA	3.88	0.00741
DnaJ-1-PB	3.87	0.000337
CG15356-PA	3.85	0.000414
dgt1-PA	3.84	1.49e-05
DMAP1-PA	3.83	0.00219
Arc42-PA	3.81	0.00301
CG3061-PA	3.8	4.09e-05
Pgant7-PA	3.8	0.000366
Past1-PA	3.79	0.0019
Gnf1-PA	3.74	4.33e-05
Rpn10-PA	3.74	0.031
CG8142-PA	3.73	0.00485
row-PC	3.71	0.00168
Ced-12-PA	3.7	0.00378
CG8010-PA	3.67	0.000316
CG14442-PA	3.66	7.15e-06
Tailor-PC	3.66	3.53e-05
Plp-PF	3.64	0.000591
Xpd-PA	3.63	6.38e-06
Xpc-PC	3.61	0.00631
Hemoglobin subunit beta OS=Bos_taurus GN=HBB PE=1 SV=1	3.6	0.0082
RfC4-PA	3.6	0.0032
CG31523-PE	3.59	0.0319
Sec3-PA	3.56	0.000377
spz-PK	3.56	0.00106
CG2064-PA	3.55	0.0127
Taf11-PA	3.54	0.000672
crol-PI	3.53	7.56e-05
Sc2-PA	3.52	0.0113
Nnp-1-PA	3.49	1.61e-05
CG4789-PA	3.49	2.16e-05
CG1888-PD	3.49	1.54e-05
trio-PB	3.45	7.33e-05
Srp19-PA	3.45	0.00102
His2B:CG33880-PA	3.42	2.65e-05
Golgin245-PA	3.42	0.0076
CG7668-PA	3.41	3.05e-05
lola-PB	3.41	0.00423
MBD-R2-PB	3.41	0.011
nsl1-PM	3.4	0.0166
brm-PF	3.38	0.0373
His4r-PD	3.37	1.7e-05
Mi-2-PB	3.36	0.0078
CG31793-PA	3.35	0.00174
Taf6-PA	3.35	0.00476
CG1635-PA	3.34	7.14e-05
Vps28-PA	3.33	0.00375
Ge-1-PA	3.32	0.00461
CG7878-PA	3.31	0.00412
CG8478-PD	3.3	0.00264
wds-PA	3.29	0.00867
CG7839-PA	3.28	0.000116
LKRSDH-PA	3.28	0.00938
His1:CG33861-PA	3.27	0.0119
CG1965-PA	3.27	0.000118
Alg3-PA	3.26	0.000612
SREBP-PC	3.26	1.53e-05
Sec20-PB	3.24	3.44e-05
Ack-like-PA	3.22	0.00955
cid-PA	3.22	0.0967
Glt-PA	3.22	6.3e-05
Ulp1-PA	3.22	0.0016
Pxn-PE	3.22	0.0072
CG30389-PF	3.19	0.00139
Ns3-PB	3.18	0.000416
l(1)G0289-PA	3.17	0.00623
jim-PF	3.17	0.000134
CG3335-PA	3.15	0.00014
Nfs1-PA	3.13	0.00113
mip120-PB	3.13	0.00823
His3:CG33836-PA	3.13	0.00026
drpr-PE	3.12	0.00179
Tre1-PC	3.1	0.00848
cora-PA	3.09	6.14e-05
grsm-PF	3.09	0.00129
Mpp6-PB	3.08	0.0983
CG10984-PC	3.08	0.00233
NSD-PA	3.07	0.013
sip1-PB	3.07	0.0113
CG9107-PB	3.07	6.48e-05
Smu1-PB	3.07	0.00443
mbt-PA	3.06	0.00038
CG7488-PA	3.05	0.00992
Ns1-PA	3.05	0.0411
CG1737-PB	3.05	0.00842
Meltrin-PD	3.04	0.0373
par-1-PW	3.04	3.52e-05
LanB2-PA	3.03	0.000139
Gdh-PA	3.03	2.52e-05
Klp31E-PC	3.03	0.000251
Cul3-PF	3.03	0.000127
MED11-PA	3.02	0.141
skd-PE	3	8.86e-05
sxc-PC	2.99	0.0308
CG10543-PG	2.99	0.00021
gish-PL	2.99	0.00462
CG3548-PA	2.97	0.000721
Sec6-PA	2.97	0.00125
Psc-PC	2.95	0.00746
Nup93-1-PA	2.94	0.0421
dom-PG	2.94	0.000136
MED15-PA	2.92	0.0176
hook-PA	2.92	0.00467
Top1-PC	2.91	0.000265
Su(var)3-7-PA	2.91	0.000983
CG4557-PA	2.91	0.000262
CG6841-PA	2.91	0.00302
hyx-PB	2.91	0.0957
Snr1-PA	2.9	0.0566
LanB1-PB	2.89	0.00275
kek1-PB	2.89	0.000578
CstF50-PA	2.89	0.037
l(2)k09913-PE	2.88	0.0729
UQCR-C2-PA	2.88	0.000461
CG43295-PA	2.87	0.00238
Nnf1b-PA	2.87	4.21e-05
Rif1-PA	2.86	0.0291
JIL-1-PB	2.85	0.000378
Slmap-PA	2.84	0.00315
mgl-PE	2.83	0.000375
RfC38-PA	2.81	5.75e-05
STUB1-PA	2.8	0.00969
CG1815-PC	2.79	0.0223
sov-PB	2.78	0.000893
CG10139-PA	2.77	0.00105
Mys45A-PA	2.77	8.25e-05
GNBP3-PA	2.77	0.000206
mago-PA	2.77	0.0443
Rcd1-PE	2.76	0.0385
CG17271-PA	2.75	0.0452
Aef1-PD	2.75	0.00068
CG30291-PA	2.74	0.00121
CG9246-PA	2.74	0.00164
Pits-PC	2.74	0.00875
sbb-PJ	2.74	0.0492
aurB-PA	2.73	0.000691
CG9932-PA	2.73	0.00754
dbr-PC	2.7	0.0169
RpS29-PA	2.7	0.162
NUCB1-PA	2.7	9.08e-05
pita-PA	2.69	0.000428
asl-PA	2.69	0.00197
Rrp1-PB	2.69	0.00018
Kap-alpha1-PA	2.67	0.0416
Sirt1-PA	2.66	0.017
Tlk-PO	2.66	0.0416
CG14722-PA	2.66	0.00052
CG14450-PA	2.66	5.93e-05
Taf1-PE	2.66	0.00405
CG2662-PA	2.65	0.0416
D19A-PA	2.65	0.00756
rump-PA	2.64	0.0223
woc-PB	2.64	0.00182
Sem1-PA	2.64	0.0678
CG6511-PA	2.64	0.0642
shn-PD	2.63	0.000208
Vps4-PB	2.63	0.0101
SH3PX1-PA	2.63	0.0111
CG8414-PA	2.63	0.00412
Mtor-PA	2.63	0.00771
Cul4-PB	2.63	0.0151
barr-PB	2.62	0.000607
CG5181-PA	2.61	0.00726
Srrm1-PA	2.6	0.0448
CG12128-PA	2.6	0.0166
gammaCOP-PA	2.59	0.0379
Tango5-PE	2.58	0.00993
MED7-PA	2.58	0.00269
MESR4-PB	2.57	0.00265
CG13185-PD	2.57	0.0459
pps-PB	2.57	0.000948
Deaf1-PD	2.57	0.0541
XNP-PA	2.57	0.00553
CG7518-PH	2.56	0.000286
vir-1-PH	2.56	0.00197
Orc6-PA	2.55	0.00156
fzy-PA	2.55	9.54e-05
Rae1-PA	2.54	0.0355
Ssdp-PD	2.54	0.0372
zf30C-PA	2.53	0.0448
pelo-PA	2.53	0.00937
AnxB11-PA	2.53	0.0549
gfzf-PB	2.52	0.0223
Rok-PA	2.51	0.0337
Blm-PA	2.51	0.085
Tudor-SN-PB	2.51	0.000211
Nab2-PA	2.5	0.00802
CG2926-PA	2.49	0.0517
CG15107-PA	2.49	0.129
Tango4-PA	2.49	0.00454
CG5885-PB	2.48	0.16
Srp72-PA	2.47	0.00817
AP-2alpha-PA	2.47	0.00516
mxc-PB	2.47	0.00559
CG9799-PA	2.47	0.000558
zfh2-PB	2.47	0.0447
eIF2Bbeta-PA	2.46	0.0603
Bap55-PA	2.46	0.0169
Pdcd4-PD	2.46	0.136
Cpsf100-PA	2.45	0.00672
tyf-PJ	2.45	0.00503
Cdk9-PA	2.45	0.0054
rad50-PD	2.44	0.0105
Nup93-2-PA	2.44	0.00689
Mes2-PB	2.43	0.00868
CG10565-PB	2.43	7.14e-05
CG8036-PB	2.43	0.0135
Agpat3-PE	2.43	0.0243
Taf4-PE	2.42	0.0253
Tpr2-PA	2.42	0.141
GluProRS-PA	2.42	0.0139
coil-PD	2.42	0.00271
ncd-PA	2.41	0.00146
Ttd14-PC	2.4	0.0583
CG9346-PA	2.38	0.00118
AIMP1-PA	2.38	0.00122
Msr-110-PC	2.36	0.000196
Myo61F-PD	2.36	0.0508
Clc-PD	2.36	0.0278
CG8490-PB	2.36	0.128
Diap2-PB	2.36	0.0277
CG9577-PA	2.36	0.0254
Rexo5-PA	2.35	0.00281
drk-PF	2.35	0.0805
Nup153-PD	2.34	0.00477
MetRS-PA	2.33	0.0206
Mct1-PB	2.33	0.0511
fs(1)Yb-PA	2.32	0.00251
scf-PA	2.32	0.000836
CG12717-PA	2.32	0.000635
Dg-PD	2.31	0.00375
CG18557-PA	2.31	0.0475
Mnt-PH	2.31	0.000264
l(3)72Ab-PA	2.3	0.0049
CG4360-PA	2.3	0.000156
Rcd1-PB	2.3	0.00145
Vps60-PB	2.3	0.274
Tdrd3-PA	2.3	0.000104
Myb-PD	2.3	0.0883
ref(2)P-PB	2.3	0.0207
Taf5-PA	2.3	0.000811
DNApol-theta-PA	2.29	0.00408
MED22-PA	2.29	0.00964
Ufm1-PA	2.28	0.247
Bx42-PB	2.28	0.000857
Pss-PA	2.28	0.0102
CG1582-PA	2.27	0.032
AP-2mu-PB	2.27	0.0103
Nup133-PA	2.27	0.0512
ush-PE	2.26	0.0562
CG10874-PD	2.26	0.00225
HP5-PB	2.26	0.000421
Ing5-PA	2.26	0.0768
MAN1-PB	2.25	0.216
Mpcp2-PA	2.24	0.014
Nup75-PA	2.23	0.0753
Brms1-PA	2.23	0.129
Tep2-PA	2.23	0.00275
rhea-PE	2.22	0.0212
CG3817-PA	2.19	0.0469
Flacc-PA	2.18	0.0127
Jasper-PB	2.18	0.0186
Pen-PA	2.18	0.0077
MED4-PA	2.18	0.119
E(var)3-9-PA	2.17	0.034
Mcm5-PA	2.17	0.0002
CG5316-PB	2.17	0.0074
Ns2-PA	2.17	0.128
dome-PA	2.16	0.00029
Strica-PB	2.16	0.116
Wdr33-PB	2.16	0.15
Brd8-PA	2.15	0.00123
wde-PB	2.15	0.0927
ATPsyngamma-PB	2.14	0.000414
Hpr1-PA	2.14	0.00159
Myt1-PA	2.14	0.00426
ABCB7-PA	2.13	0.013
Lint-1-PA	2.13	0.0059
Tim23-PA	2.12	0.0471
msl-1-PA	2.11	0.0319
CG8578-PA	2.1	0.0476
Mulk-PA	2.09	0.0685
CG16935-PB	2.09	0.0178
br-PP	2.09	0.063
His2Av-PB	2.09	0.000202
CG3907-PA	2.09	0.00268
Prp31-PA	2.09	0.0152
Eno-PE	2.08	0.00248
hay-PA	2.08	0.0579
Exo70-PA	2.08	0.0668
Set2-PA	2.08	0.00675
CG6230-PA	2.08	0.0124
ball-PA	2.07	0.000246
CG44250-PB	2.07	0.0503
RpL22-PA	2.07	0.000297
su(Hw)-PC	2.07	0.0081
CG5953-PB	2.07	0.0479
bel-PB	2.07	0.0192
BtbVII-PG	2.06	0.153
Ets97D-PB	2.06	0.00671
MED1-PA	2.05	0.0914
psq-PB	2.05	0.0114
pix-PA	2.04	0.000708
Acsl-PJ	2.03	0.0261
Panx-PA	2.03	0.0153
CG5800-PA	2.03	0.00866
Svil-PV	2.02	0.116
Pex3-PB	2.02	0.00213
RpL34b-PC	2.02	0.411
CG8929-PB	2.02	0.0159
IntS11-PA	2.02	0.0194
CG17385-PB	2.02	0.0792
CG34117-PA	2.01	0.000334
CG6178-PA	2.01	0.0827
GATAd-PB	2.01	0.0581
Adf1-PC	2	0.00438
wcd-PA	2	0.0324
Mec2-PA	2	0.0094
GckIII-PA	2	0.000617
spidey-PA	1.99	0.000593
mre11-PA	1.99	0.0161
Grip91-PA	1.99	0.00528
Br140-PB	1.98	0.123
CG6523-PA	1.97	0.0774
Hacl-PA	1.97	0.00193
Spt-I-PB	1.97	0.0468
CG8833-PA	1.97	0.151
CG14200-PA	1.97	0.000883
l(3)mbt-PB	1.97	0.0342
Cyfip-PA	1.96	0.0763
CG7239-PA	1.96	0.0577
eater-PC	1.95	0.00978
Hakai-PF	1.94	0.0258
daed-PA	1.94	0.00432
CG8108-PA	1.94	0.000426
zip-PB	1.94	0.00476
Orc2-PA	1.93	0.00327
CG8860-PA	1.93	0.425
beg-PA	1.93	0.0737
Cdk5-PA	1.93	0.00158
CG4972-PA	1.93	0.0376
LBR-PC	1.93	0.00357
Chd3-PA	1.93	0.00297
lqfR-PC	1.93	0.00421
TfIIEalpha-PA	1.93	0.00642
Sec15-PA	1.92	0.007
car-PC	1.92	0.0161
CG6454-PC	1.92	0.0158
p53-PB	1.92	0.117
mars-PD	1.91	0.00178
sea-PC	1.91	0.00577
CG4951-PB	1.91	0.00137
borr-PB	1.91	0.00448
Rack1-PA	1.9	0.000879
aux-PB	1.9	0.0057
Tmem131-PB	1.9	0.00106
CG16974-PA	1.89	0.0457
Ufl1-PC	1.89	0.000431
Lpt-PA	1.89	0.0693
Hrb98DE-PE	1.88	0.148
Cdc5-PB	1.87	0.0686
Idh3a-PD	1.87	0.000655
Srp54k-PA	1.85	0.0244
mbo-PA	1.85	0.136
U2A-PA	1.85	0.000693
Nipped-B-PF	1.85	0.175
CG14419-PA	1.84	0.00134
CG7692-PA	1.84	0.0135
dgt5-PB	1.84	0.00146
CG14971-PA	1.84	0.01
capt-PB	1.84	0.0267
fs(1)h-PG	1.84	0.0135
CG3164-PB	1.83	0.00835
Dref-PB	1.83	0.0425
osa-PB	1.83	0.0195
CG9776-PA	1.82	0.000897
Hyccin-PA	1.82	0.00858
MEP-1-PF	1.82	0.00412
MrgBP-PA	1.82	0.273
Arp8-PA	1.82	0.0128
Cyp1-PA	1.81	0.0433
IntS3-PA	1.81	0.0184
CG18004-PA	1.8	0.0691
CG3961-PA	1.8	0.158
nito-PA	1.8	0.0175
Sf3b5-PA	1.8	0.139
eRF1-PA	1.79	0.194
bif-PB	1.78	0.00101
cwo-PA	1.77	0.0448
ear-PB	1.76	0.0162
IntS6-PA	1.76	0.0169
tmod-PN	1.76	0.00344
eIF2Bdelta-PA	1.76	0.0142
prod-PA	1.76	0.0198
dgt4-PC	1.76	0.181
CG7414-PA	1.74	0.000748
rno-PC	1.74	0.0671
mof-PA	1.74	0.0275
CG7903-PA	1.73	0.00498
CG45071-PA	1.73	0.0755
FoxK-PN	1.73	0.0746
CG8516-PA	1.72	0.00464
CG32075-PA	1.72	0.0824
CG1637-PD	1.72	0.194
Exo84-PA	1.72	0.116
blp-PB	1.72	0.108
BCAS2-PA	1.72	0.112
mRpL41-PA	1.72	0.0907
IleRS-PC	1.72	0.0344
mbm-PA	1.72	0.002
tea-PE	1.72	0.00909
Cdc2rk-PA	1.71	0.0475
Tfb1-PB	1.71	0.142
Nup98-96-PA	1.71	0.0106
TFAM-PA	1.71	0.000566
CG2918-PA	1.71	0.0471
Spf45-PA	1.7	0.00912
CG10737-PT	1.7	0.0209
CAH7-PB	1.7	0.0791
peng-PA	1.7	0.00549
betaTub60D-PB	1.69	0.0604
levy-PB	1.69	0.00249
qkr58E-1-PA	1.69	0.00832
sd-PV	1.68	0.0767
CG3008-PA	1.68	0.0222
mask-PC	1.67	0.00991
CG8545-PA	1.67	0.00132
thoc5-PA	1.67	0.048
Blos2-PA	1.67	0.319
cass-PA	1.67	0.0116
Nup54-PA	1.67	0.0323
Mitofilin-PE	1.66	0.00356
neb-PA	1.66	0.0873
Pc-PA	1.66	0.0119
CG5903-PC	1.65	0.0318
Ostgamma-PA	1.65	0.0312
Nmd3-PA	1.65	0.00506
Vav-PC	1.64	0.141
Fatp1-PF	1.64	0.0559
Su(var)2-10-PH	1.64	0.000974
CG10470-PA	1.64	0.0118
polybromo-PA	1.64	0.00202
alc-PA	1.63	0.109
E(bx)-PH	1.63	0.129
Eaf-PA	1.62	0.0131
Nup43-PA	1.62	0.00919
Incenp-PB	1.61	0.000637
26-29-p-PA	1.61	0.184
Syp-PB	1.6	0.00435
CG12877-PC	1.6	0.0831
Nup35-PA	1.59	0.00871
srp-PA	1.59	0.0192
Vha36-1-PA	1.59	0.0709
CG9953-PA	1.59	0.117
E(Pc)-PE	1.59	0.0623
fru-PB	1.58	0.247
CG4896-PD	1.58	0.0877
Imp-PK	1.57	0.00916
Prx5-PB	1.57	0.109
Jarid2-PD	1.57	0.0126
CG5989-PA	1.56	0.00737
CG4860-PA	1.55	0.00549
e(y)2-PA	1.55	0.098
Etl1-PA	1.54	0.157
lace-PB	1.54	0.0335
CG3262-PE	1.54	0.0559
upSET-PB	1.54	0.00917
mRNA-cap-PA	1.54	0.181
CG12325-PA	1.53	0.0709
mh-PA	1.53	0.246
tou-PE	1.53	0.107
Vps37B-PC	1.52	0.00416
HipHop-PB	1.52	0.194
CG5641-PA	1.52	0.054
larp-PH	1.52	0.0192
La-PA	1.51	0.0376
HSPC300-PB	1.51	0.0282
CG31712-PA	1.51	0.00698
Prp4k-PC	1.5	0.00279
CG7139-PA	1.5	0.0478
ph-d-PA	1.5	0.208
TSG101-PA	1.5	0.007
CG13117-PB	1.5	0.00135
stwl-PC	1.49	0.00388
CCT6-PA	1.49	0.135
Ctr9-PA	1.49	0.0132
l(2)k09022-PA	1.49	0.00629
CG5862-PA	1.49	0.0166
l(3)psg2-PA	1.48	0.0123
kst-PE	1.48	0.507
RpL36A-PA	1.48	0.309
Lam-PC	1.48	0.00579
ergic53-PA	1.48	0.0531
CG6701-PE	1.48	0.137
Mink-PA	1.48	0.0197
sesB-PE	1.48	0.00763
simj-PE	1.48	0.293
cg-PL	1.48	0.00765
Bub3-PA	1.47	0.00175
Prosalpha6-PB	1.47	0.211
Nsf2-PC	1.47	0.232
Rga-PA	1.47	0.329
CG33695-PC	1.47	0.323
CG1407-PG	1.47	0.311
Chro-PA	1.47	0.00179
Hsc70Cb-PG	1.46	0.0179
Nurf-38-PB	1.46	0.0143
par-1-PT	1.46	0.0916
Paics-PA	1.46	0.00248
Cenp-C-PA	1.46	0.00727
CG8939-PA	1.45	0.07
MED8-PA	1.45	0.257
mip130-PA	1.45	0.126
CG31705-PA	1.45	0.00229
Caper-PB	1.45	0.239
CG5645-PA	1.44	0.264
CG13551-PB	1.44	0.426
pbl-PB	1.44	0.0758
Nup160-PB	1.44	0.0418
NTPase-PF	1.44	0.0626
RpL11-PA	1.43	0.358
Stat92E-PK	1.43	0.0458
O-fut1-PA	1.43	0.126
lolal-PD	1.43	0.118
CG30349-PA	1.43	0.0763
cup-PC	1.42	0.00826
Mcm2-PA	1.42	0.0586
ocm-PA	1.42	0.0331
mtgo-PE	1.42	0.015
Ubqn-PB	1.42	0.0627
egr-PA	1.42	0.0519
dos-PA	1.42	0.00336
Parp-PB	1.41	0.0665
CG6015-PA	1.41	0.021
Nup37-PA	1.41	0.00282
Slh-PG	1.41	0.31
Ankle2-PE	1.41	0.23
p24-1-PA	1.41	0.256
CG3408-PA	1.4	0.344
CG17593-PB	1.4	0.184
Syx7-PB	1.4	0.00405
Wbp2-PE	1.4	0.324
rin-PG	1.4	0.00484
CG11504-PC	1.4	0.135
elg1-PC	1.39	0.016
ncm-PA	1.39	0.011
abs-PA	1.39	0.233
RpL24-PC	1.39	0.274
MED19-PB	1.38	0.013
RAF2-PC	1.38	0.111
CG15439-PA	1.38	0.0388
Naa30A-PA	1.38	0.119
CCT7-PA	1.38	0.0983
Asx-PC	1.38	0.167
RpS21-PA	1.38	0.00171
l(2)k09848-PA	1.38	0.0188
vig-PC	1.37	0.00655
beag-PA	1.37	0.0045
CG8611-PB	1.37	0.00484
Opa1-PA	1.37	0.028
ssp2-PC	1.36	0.0881
ftz-f1-PB	1.36	0.0332
Zn72D-PC	1.36	0.00374
CG7632-PA	1.36	0.115
Top2-PA	1.36	0.00223
Gyf-PG	1.35	0.00545
nau-PA	1.35	0.3
RpL9-PC	1.35	0.37
CG7484-PB	1.35	0.0146
cathD-PB	1.35	0.109
CaBP1-PA	1.35	0.00271
CG31678-PB	1.34	0.0131
Daxx-PA	1.34	0.00421
e(y)1-PA	1.34	0.0245
Gug-PJ	1.34	0.00626
Dp1-PF	1.33	0.00182
zfh1-PE	1.33	0.0165
CG6695-PA	1.33	0.234
foi-PD	1.33	0.143
Bap60-PA	1.33	0.131
kin17-PA	1.32	0.022
CG5787-PB	1.32	0.00721
sle-PB	1.32	0.00517
CG10631-PA	1.32	0.0452
Klp61F-PA	1.32	0.119
tho2-PB	1.32	0.0206
ClpP-PA	1.31	0.153
Bap111-PA	1.31	0.0507
AIMP3-PA	1.3	0.0356
Upf2-PA	1.3	0.167
pzg-PA	1.3	0.00522
CG14220-PA	1.3	0.054
Pli-PB	1.3	0.0238
CG8043-PA	1.29	0.00243
cal1-PA	1.29	0.027
Pih1D1-PD	1.29	0.00712
mdy-PC	1.29	0.0887
CG6617-PA	1.29	0.205
CG5098-PC	1.28	0.0687
pho-PA	1.28	0.263
beta-Spec-PA	1.28	0.0074
Mocs2B-PA	1.27	0.119
Ddx1-PA	1.27	0.0499
prtp-PB	1.27	0.00575
CG12301-PA	1.27	0.0354
Hnf4-PB	1.27	0.163
trr-PC	1.27	0.0233
Mlc-c-PB	1.27	0.0119
CG6686-PA	1.26	0.0058
Gapdh2-PA	1.26	0.0626
Zcchc7-PA	1.26	0.0281
pont-PA	1.26	0.0132
Smr-PG	1.26	0.00434
lola-PAA	1.25	0.0459
ash2-PC	1.25	0.0109
CG8728-PA	1.25	0.202
Rpb7-PA	1.25	0.567
Droj2-PB	1.25	0.0105
PCID2-PA	1.25	0.116
sqh-PD	1.24	0.0261
scaf6-PA	1.24	0.0779
pnt-PB	1.24	0.1
CG31510-PA	1.24	0.0373
Su(var)2-HP2-PA	1.24	0.041
Pep-PB	1.24	0.0103
esc-PA	1.23	0.124
Dbp73D-PA	1.23	0.127
CtsB1-PC	1.23	0.153
sqz-PA	1.23	0.0745
Cbp80-PB	1.23	0.344
Glg1-PA	1.22	0.0575
dikar-PF	1.22	0.0103
CG7065-PA	1.22	0.0184
Elys-PB	1.22	0.077
msl-2-PA	1.21	0.0126
twin-PC	1.21	0.231
hfp-PA	1.21	0.0198
CG31357-PA	1.21	0.0891
Nup358-PB	1.21	0.0625
UBL3-PB	1.2	0.0475
ERp60-PA	1.2	0.00456
Iswi-PB	1.2	0.0649
CG4751-PA	1.2	0.295
PAN3-PG	1.19	0.0503
CG15514-PA	1.19	0.274
shv-PA	1.19	0.0113
CG7565-PA	1.19	0.0604
Mcm3-PA	1.18	0.0804
CG4788-PA	1.18	0.232
aurA-PA	1.18	0.00386
PGRP-LC-PH	1.18	0.0144
AP-1-2beta-PA	1.18	0.0158
Taf7-PA	1.18	0.244
CG15602-PA	1.18	0.00351
Fkbp59-PA	1.17	0.0411
CG14814-PB	1.17	0.208
snama-PA	1.17	0.0224
Rs1-PB	1.17	0.0883
Pex23-PA	1.17	0.123
mnb-PE	1.17	0.259
glu-PA	1.16	0.0273
Nup107-PA	1.16	0.0632
sub-PA	1.16	0.0293
lilli-PG	1.16	0.277
Top3alpha-PA	1.16	0.00723
CG8188-PD	1.16	0.0926
Sin3A-PG	1.15	0.043
BuGZ-PA	1.15	0.00392
CG15717-PE	1.15	0.0854
zfh2-PA	1.15	0.12
CCT8-PA	1.15	0.094
Gp210-PA	1.15	0.0367
hd-PA	1.15	0.307
eIF4G1-PB	1.14	0.00562
CG11999-PA	1.14	0.00662
Uxt-PB	1.14	0.302
CG12091-PA	1.14	0.00681
Rcc1-PA	1.14	0.0201
Frl-PA	1.14	0.0623
Skp2-PE	1.14	0.249
Clp-PA	1.14	0.407
CG1637-PC	1.14	0.269
Cap-G-PF	1.13	0.0768
TrpRS-m-PB	1.12	0.00574
Pgam5-PA	1.12	0.356
lgs-PA	1.12	0.0144
CG13096-PA	1.12	0.0196
CG9650-PK	1.12	0.0535
SrpRbeta-PA	1.12	0.00865
CG7504-PB	1.12	0.135
thoc6-PB	1.12	0.36
CG12163-PA	1.11	0.0104
Desat1-PA	1.11	0.322
BEAF-32-PB	1.11	0.076
Dera-PD	1.11	0.0177
CG31550-PD	1.11	0.0628
CycB3-PB	1.1	0.105
MED17-PA	1.1	0.286
aralar1-PF	1.1	0.0635
dgt2-PB	1.1	0.501
CTCF-PA	1.1	0.104
bor-PB	1.1	0.0228
mRpS7-PA	1.09	0.523
Alh-PP	1.09	0.116
Prp19-PA	1.09	0.0157
CG18659-PA	1.09	0.129
l(3)07882-PA	1.09	0.0433
Gorab-PA	1.09	0.0052
DNApol-alpha60-PA	1.09	0.145
Nopp140-PA	1.09	0.0342
pit-PC	1.08	0.0862
HIPP1-PA	1.08	0.0301
CG11808-PA	1.08	0.0464
Srp54-PA	1.08	0.034
Golgin84-PA	1.08	0.197
MED6-PD	1.08	0.506
kdn-PB	1.08	0.0157
Wnt5-PB	1.08	0.00621
l(2)k14505-PA	1.07	0.0167
CG12702-PC	1.07	0.109
P58IPK-PA	1.07	0.0348
Klp10A-PE	1.07	0.03
apt-PF	1.07	0.061
CG9915-PB	1.07	0.206
PCNA-PA	1.07	0.0386
CG6700-PA	1.06	0.00677
Sec23-PE	1.06	0.0287
CtBP-PI	1.06	0.018
Tim9a-PB	1.06	0.643
Col4a1-PA	1.06	0.00533
CCT5-PA	1.06	0.0742
CG6638-PA	1.05	0.0759
spag-PA	1.05	0.0799
CG13690-PA	1.05	0.0346
Grip163-PA	1.05	0.127
upd3-PB	1.05	0.0597
PlexA-PA	1.05	0.164
Su(z)2-PC	1.05	0.0363
Swim-PA	1.04	0.0255
CHES-1-like-PB	1.04	0.178
Ncoa6-PF	1.04	0.105
CG7457-PA	1.04	0.027
CG33129-PE	1.04	0.0769
feo-PA	1.03	0.0619
vtd-PA	1.03	0.198
CG4266-PB	1.03	0.126
eEF1gamma-PB	1.03	0.0164
ATPsynE-PA	1.03	0.00696
baf-PA	1.03	0.0227
RhoGEF2-PD	1.03	0.117
CG6769-PA	1.03	0.0171
Kdm2-PB	1.03	0.0725
alpha-Spec-PC	1.02	0.0204
alphaTub84D-PA	1.02	0.0215
GlcAT-I-PA	1.02	0.542
CG5359-PA	1.02	0.192
mu2-PA	1.02	0.0847
CycT-PC	1.02	0.0297
Mvb12-PA	1.02	0.326
Pol32-PC	1.02	0.296
IntS1-PA	1.02	0.179
Nup44A-PA	1.01	0.127
Ran-PA	1.01	0.0648
RpS27A-PA	1.01	0.0643
miple2-PD	1.01	0.102
RpL13A-PB	1.01	0.17
Moca-cyp-PA	1.01	0.192
CG5913-PA	1	0.193
CCT1-PB	1	0.129
CG18600-PA	1	0.178
plum-PC	1	0.148
CG13895-PB	1	0.0497
CG10576-PA	1	0.0413
SMC5-PE	1	0.0831
Gel-PB	1	0.0325
CG4887-PA	0.99	0.0695
l(1)10Bb-PA	0.99	0.0477
mus201-PC	0.99	0.0453
CCT3-PD	0.99	0.143
CG9062-PB	0.99	0.343
Synj-PA	0.99	0.33
l(2)09851-PB	0.99	0.13
CG30122-PC	0.98	0.0763
Tsr1-PA	0.98	0.308
MRG15-PB	0.98	0.0553
asun-PA	0.98	0.125
RpLP0-PA	0.98	0.0232
ScpX-PA	0.98	0.0373
PHGPx-PD	0.98	0.0516
FeCH-PA	0.98	0.135
Nup62-PB	0.98	0.00944
SERCA-PF	0.97	0.218
CenG1A-PB	0.97	0.216
CG17454-PA	0.97	0.189
CG10932-PA	0.97	0.0423
Pym-PA	0.96	0.0164
CG15209-PA	0.96	0.0549
CG43736-PI	0.96	0.362
pds5-PA	0.96	0.175
enok-PA	0.96	0.102
GLS-PH	0.95	0.426
Vha14-1-PA	0.95	0.337
Hira-PA	0.95	0.217
ebd1-PA	0.95	0.23
SPARC-PB	0.95	0.0106
thoc7-PA	0.95	0.338
sip2-PB	0.95	0.0236
bin3-PC	0.94	0.0811
Alpha-1-antiproteinase OS=Bos_taurus GN=SERPINA1 PE=1 SV=1	0.94	0.0165
PNUTS-PE	0.94	0.258
bur-PC	0.94	0.423
MED9-PC	0.94	0.0221
Fkbp12-PA	0.94	0.314
RtcB-PA	0.94	0.294
NKAIN-PK	0.93	0.0229
Msp300-PG	0.93	0.15
AnxB10-PB	0.93	0.0658
MBD-like-PB	0.92	0.435
hang-PA	0.92	0.115
mEFTu2-PA	0.92	0.195
CG18178-PB	0.92	0.465
Spt6-PB	0.92	0.132
eIF3h-PA	0.92	0.0175
CG10600-PB	0.92	0.0232
und-PB	0.92	0.0264
YME1L-PC	0.91	0.0194
scny-PD	0.91	0.209
CG1371-PA	0.91	0.0322
BOD1-PB	0.91	0.176
d4-PA	0.91	0.231
tum-PA	0.91	0.109
CG10333-PA	0.91	0.156
CG13366-PC	0.91	0.0826
su(w[a])-PA	0.9	0.213
Karl-PB	0.9	0.153
east-PF	0.9	0.0514
bys-PA	0.9	0.0613
GCS2beta-PA	0.9	0.0382
Stt3B-PA	0.9	0.254
Pcl-PA	0.89	0.0818
kis-PC	0.89	0.18
SrpRalpha-PA	0.89	0.0271
SA-PA	0.89	0.0946
dgt6-PA	0.89	0.0966
Pitslre-PA	0.89	0.0519
CG9641-PA	0.88	0.229
Vrp1-PJ	0.88	0.016
TfIIFbeta-PA	0.88	0.0594
SF1-PA	0.88	0.0144
Moe-PB	0.87	0.199
tsu-PA	0.87	0.171
e(y)3-PC	0.87	0.0644
Mcad-PA	0.87	0.139
ken-PA	0.87	0.0484
CG7154-PA	0.87	0.102
CG16985-PA	0.87	0.0158
bbg-PK	0.86	0.199
Ank-PB	0.86	0.199
CG42668-PK	0.86	0.0787
DNApol-alpha50-PA	0.86	0.433
Phf5a-PA	0.86	0.0188
Cnx99A-PA	0.86	0.0861
CG6664-PC	0.86	0.219
CG8243-PA	0.85	0.113
Marcal1-PA	0.85	0.247
CG16972-PA	0.85	0.0426
didum-PC	0.85	0.183
C1GalTA-PC	0.85	0.0625
CG7379-PA	0.85	0.0863
Mcm6-PA	0.85	0.323
NAT1-PD	0.84	0.0148
UbcE2H-PA	0.84	0.0599
MSBP-PB	0.84	0.531
FLASH-PB	0.84	0.0363
CG3163-PA	0.84	0.165
RpS16-PB	0.84	0.146
ZIPIC-PA	0.84	0.0991
pasha-PC	0.84	0.161
ClC-b-PA	0.84	0.088
CtBP-PB	0.83	0.0295
eIF3e-PA	0.83	0.0598
CG2247-PB	0.83	0.146
Fkbp39-PA	0.82	0.0319
Su(var)2-10-PL	0.82	0.0729
IntS14-PA	0.82	0.572
Cisd2-PA	0.81	0.396
Pex14-PA	0.81	0.301
htk-PD	0.81	0.0702
P5cr-2-PA	0.81	0.0907
Chchd3-PA	0.81	0.0663
smt3-PB	0.81	0.0486
CG14480-PA	0.8	0.126
Atox1-PB	0.8	0.521
prg-PB	0.8	0.335
betaTub60D-PA	0.8	0.0409
mdlc-PA	0.79	0.0305
eEF1delta-PB	0.79	0.0262
Alpha-2-HS-glycoprotein OS=Bos_taurus GN=AHSG PE=1 SV=2	0.79	0.0239
CG7218-PA	0.79	0.267
128up-PA	0.79	0.0375
betaTub56D-PB	0.79	0.0463
EMC3-PA	0.79	0.178
SerRS-PB	0.79	0.0768
CG4338-PA	0.78	0.102
Sap-r-PA	0.78	0.0495
H-PA	0.78	0.249
Not3-PB	0.78	0.0557
Rpi-PC	0.78	0.0793
cnn-PE	0.78	0.0601
CG15099-PB	0.77	0.0427
CG10418-PA	0.77	0.578
alt-PI	0.77	0.0235
CG12576-PE	0.77	0.571
eEF1beta-PB	0.77	0.0958
CG8778-PA	0.77	0.0397
Mcm7-PA	0.77	0.109
CHKov1-PE	0.76	0.594
Pp1-87B-PA	0.76	0.456
Atg16-PF	0.76	0.0719
CG5522-PD	0.75	0.397
Thd1-PC	0.75	0.195
CG5815-PA	0.75	0.115
Prp8-PA	0.75	0.297
G9a-PB	0.75	0.122
Usp39-PA	0.75	0.522
Nup214-PA	0.74	0.207
da-PD	0.74	0.125
Gle1-PA	0.74	0.28
CG31998-PA	0.74	0.0262
Dlip1-PB	0.73	0.0759
CG6621-PA	0.73	0.0313
Clamp-PB	0.73	0.0356
Trp1-PA	0.73	0.0776
PNPase-PA	0.73	0.51
RasGAP1-PC	0.73	0.282
Pfdn6-PB	0.73	0.0466
Rtf1-PA	0.73	0.393
Pgant5-PA	0.72	0.603
CG42360-PA	0.72	0.254
spg-PE	0.72	0.1
Gnpnat-PF	0.72	0.0409
ens-PK	0.71	0.0392
CG42354-PF	0.71	0.253
CG12213-PB	0.71	0.0897
Sce-PA	0.71	0.133
lig-PA	0.71	0.037
z-PC	0.7	0.515
hts-PH	0.7	0.0785
sl-PA	0.7	0.145
cdc14-PD	0.69	0.162
mus101-PA	0.69	0.128
CG13367-PA	0.69	0.161
CG13887-PC	0.69	0.0696
CG10465-PA	0.69	0.335
Nmt-PA	0.69	0.0447
CG2685-PA	0.69	0.157
Snp-PD	0.69	0.634
Sec13-PB	0.69	0.211
clu-PA	0.69	0.0945
CG4622-PA	0.69	0.176
deltaCOP-PA	0.69	0.075
Uch-L5-PA	0.68	0.272
Su(var)205-PA	0.68	0.0994
CG17486-PB	0.68	0.448
Grip84-PA	0.68	0.408
cic-PG	0.67	0.223
Rm62-PA	0.67	0.117
Sema1b-PB	0.67	0.453
CG17233-PC	0.67	0.121
Spg7-PC	0.67	0.302
jnj-PA	0.67	0.228
RecQ5-PB	0.66	0.276
CG11555-PA	0.66	0.19
mRpS11-PA	0.66	0.49
CG46459-PA	0.66	0.273
mRpS30-PB	0.65	0.481
Set1-PH	0.65	0.188
CG8460-PA	0.65	0.0589
wapl-PA	0.65	0.124
eIF2alpha-PA	0.65	0.145
ATPsyndelta-PB	0.65	0.0674
Dscam1-PBB	0.65	0.0518
CG30094-PA	0.65	0.0447
lost-PA	0.65	0.117
Srp68-PA	0.64	0.103
AnxB10-PA	0.64	0.179
Dpy-30L1-PA	0.64	0.494
Cul1-PB	0.64	0.2
Cks85A-PA	0.64	0.084
CG6179-PA	0.64	0.199
Ubr1-PC	0.64	0.461
Lasp-PB	0.63	0.0569
sno-PB	0.63	0.386
CG6937-PA	0.63	0.0473
Sf3a2-PA	0.63	0.0863
Nup50-PA	0.63	0.0766
qkr54B-PE	0.63	0.0603
eIF5B-PF	0.63	0.0519
eEF2-PA	0.63	0.051
Efa6-PH	0.63	0.085
eIF4B-PB	0.63	0.0535
TfIIB-PB	0.63	0.248
fs(1)K10-PA	0.63	0.048
CG8281-PA	0.62	0.172
Tlk-PG	0.62	0.205
Rala-PC	0.62	0.188
CG9911-PA	0.62	0.206
Ist1-PA	0.61	0.0554
AIMP2-PA	0.61	0.162
RpS27-PB	0.61	0.0873
Sec61alpha-PA	0.61	0.287
lin-52-PA	0.61	0.446
spd-2-PA	0.61	0.239
gpp-PD	0.61	0.259
Zasp52-PI	0.6	0.148
CG17002-PB	0.6	0.166
FANCI-PA	0.6	0.293
HDAC3-PA	0.6	0.603
CG4452-PA	0.6	0.0534
CG4611-PA	0.6	0.201
Dhc64C-PH	0.6	0.401
sowah-PG	0.59	0.311
rept-PB	0.59	0.155
alphaCOP-PA	0.59	0.184
Dscam1-PBV	0.59	0.557
snz-PA	0.59	0.405
CG30105-PA	0.59	0.129
CG7920-PA	0.59	0.136
Shc-PA	0.59	0.36
ct-PA	0.59	0.436
Odj-PA	0.59	0.379
CG2691-PB	0.59	0.11
CG8814-PA	0.59	0.304
Hil-PA	0.58	0.179
CG3815-PA	0.58	0.561
cindr-PC	0.58	0.169
CG2063-PA	0.58	0.29
nonA-PA	0.58	0.126
CG5886-PA	0.58	0.241
CTPsyn-PA	0.57	0.397
RpS15-PA	0.57	0.421
CG4793-PD	0.57	0.554
CG11414-PA	0.57	0.143
RpS11-PC	0.57	0.479
CG30394-PB	0.56	0.434
Nuf2-PA	0.56	0.333
Stoml2-PB	0.56	0.0899
Pop2-PA	0.56	0.224
SsRbeta-PA	0.55	0.0643
Prosalpha3-PA	0.55	0.439
Plod-PB	0.55	0.301
gammaCOP-PD	0.55	0.26
CG8726-PB	0.55	0.405
CG10324-PA	0.55	0.174
ph-p-PA	0.55	0.194
msps-PE	0.55	0.199
lark-PE	0.54	0.0897
CG14229-PC	0.54	0.749
CG10672-PA	0.54	0.213
E(z)-PB	0.54	0.365
Mad1-PA	0.54	0.229
eIF3i-PA	0.54	0.147
eIF3a-PA	0.54	0.099
RanGAP-PC	0.53	0.342
CycK-PA	0.53	0.505
CG14712-PA	0.53	0.21
CG9168-PB	0.53	0.225
Rbbp5-PA	0.53	0.399
Tm1-PA	0.53	0.198
l(1)G0007-PA	0.53	0.45
CG10463-PA	0.52	0.655
TppII-PE	0.52	0.254
CG9684-PA	0.52	0.263
CG34179-PC	0.52	0.248
Sf3b6-PA	0.52	0.122
qm-PA	0.52	0.142
Atpalpha-PA	0.52	0.599
RpL12-PB	0.51	0.132
Sod1-PA	0.51	0.158
Sf3a1-PA	0.51	0.108
Atac3-PE	0.51	0.306
BtbVII-PF	0.51	0.449
Hsc70-4-PB	0.51	0.177
CG13484-PA	0.51	0.227
CG1354-PF	0.51	0.293
Acn-PC	0.5	0.127
Snap24-PA	0.5	0.693
Gp93-PA	0.5	0.224
Cnot4-PK	0.5	0.233
bon-PC	0.5	0.397
AnxB9-PA	0.5	0.294
Gmap-PD	0.5	0.573
MTPAP-PA	0.5	0.123
yata-PB	0.49	0.32
Usp10-PA	0.49	0.139
eIF2gamma-PD	0.49	0.319
CCT2-PA	0.49	0.661
CG10979-PA	0.49	0.153
Ythdf-PD	0.48	0.234
dia-PD	0.48	0.59
Mybbp1A-PA	0.48	0.487
CG13773-PA	0.48	0.771
Su(z)12-PB	0.48	0.554
spen-PA	0.47	0.258
Hsp68-PA	0.47	0.174
crp-PA	0.47	0.279
Nup154-PA	0.46	0.552
CG6443-PA	0.46	0.144
Dmtn-PH	0.46	0.505
Caf1-55-PB	0.46	0.768
CG34132-PA	0.46	0.191
lid-PE	0.45	0.498
btz-PD	0.45	0.477
CG3107-PA	0.45	0.63
pyd-PO	0.45	0.187
Esyt2-PB	0.45	0.15
r2d2-PC	0.45	0.469
noi-PA	0.45	0.282
bip2-PA	0.45	0.278
stmA-PC	0.45	0.165
E2f2-PA	0.45	0.537
Ndc80-PA	0.44	0.442
promL-PA	0.44	0.661
SMC2-PA	0.44	0.645
Cpsf73-PA	0.44	0.194
Hcf-PA	0.44	0.352
kto-PA	0.44	0.225
Txl-PA	0.44	0.41
uri-PA	0.44	0.457
CycA-PA	0.43	0.222
CG3909-PA	0.43	0.362
Pa1-PA	0.43	0.586
shot-PH	0.43	0.772
Dhx15-PA	0.43	0.244
HP1b-PA	0.42	0.356
WASp-PB	0.42	0.18
GCC88-PA	0.42	0.267
CG5746-PD	0.42	0.259
Abi-PD	0.42	0.15
Pcf11-PF	0.42	0.326
CG6724-PA	0.42	0.475
Lon-PC	0.41	0.24
Zir-PA	0.41	0.712
ADD1-PA	0.41	0.424
TfIIS-PA	0.41	0.309
ACC-PA	0.41	0.542
wts-PA	0.4	0.453
vig2-PB	0.4	0.267
glo-PA	0.39	0.318
XRCC1-PA	0.39	0.235
eIF3m-PA	0.39	0.215
Cyt-c1-PA	0.39	0.557
SF2-PA	0.39	0.176
eIF2beta-PA	0.38	0.343
Nelf-A-PB	0.38	0.34
CG31886-PB	0.38	0.226
Nxt1-PA	0.38	0.806
hyd-PB	0.38	0.521
CG1671-PA	0.38	0.344
RpL7-PA	0.38	0.578
pav-PA	0.37	0.276
Srrm234-PC	0.37	0.193
CG9044-PC	0.37	0.353
key-PB	0.37	0.24
fra-PA	0.37	0.216
Synd-PD	0.37	0.448
Ote-PA	0.37	0.335
cher-PM	0.37	0.188
Su(Tpl)-PB	0.37	0.478
eIF3f1-PA	0.37	0.202
Unc-115a-PB	0.36	0.233
RhoGAP16F-PE	0.36	0.639
Irc-PB	0.36	0.474
RpS28b-PA	0.36	0.35
gammaSnap1-PA	0.36	0.429
beta'COP-PA	0.36	0.335
epsilonCOP-PA	0.36	0.379
Tao-PE	0.35	0.474
papi-PC	0.35	0.791
RpII15-PA	0.35	0.343
LTV1-PA	0.35	0.696
CG3662-PA	0.35	0.416
CCT4-PA	0.35	0.385
Nup58-PA	0.35	0.582
CG4884-PB	0.34	0.661
Kdm4A-PA	0.34	0.768
Rpp30-PB	0.34	0.654
chinmo-PF	0.34	0.74
Ptip-PA	0.34	0.328
Eaf6-PA	0.34	0.491
CG33051-PA	0.34	0.854
CG12129-PA	0.34	0.667
Nup188-PC	0.33	0.7
mib2-PB	0.33	0.687
Tango11-PA	0.33	0.285
Actn-PF	0.33	0.43
Aldh-PA	0.33	0.585
AnxB11-PG	0.33	0.409
hrg-PD	0.33	0.413
eIF4G2-PC	0.33	0.357
Karybeta3-PA	0.33	0.414
spri-PO	0.32	0.606
RpL40-PB	0.32	0.689
CG5726-PA	0.32	0.812
Ist1-PD	0.32	0.754
Lsm12a-PA	0.32	0.749
NELF-B-PA	0.32	0.294
Ars2-PA	0.31	0.328
CG7945-PA	0.31	0.367
Mccc1-PC	0.31	0.659
LIMK1-PC	0.31	0.525
RpS10b-PB	0.31	0.428
Rrp6-PB	0.31	0.422
pcm-PB	0.31	0.615
mRpS34-PA	0.31	0.639
CG6891-PA	0.31	0.789
CG5214-PA	0.31	0.394
Rad23-PC	0.31	0.417
Uba1-PA	0.31	0.542
CG5004-PA	0.31	0.495
lbk-PB	0.31	0.553
MED25-PA	0.31	0.584
Atx2-PB	0.31	0.274
fl(2)d-PA	0.3	0.524
ProRS-m-PA	0.3	0.598
ebi-PA	0.3	0.376
CG9302-PA	0.3	0.347
Zwilch-PA	0.3	0.54
CG15747-PC	0.3	0.481
14-3-3zeta-PK	0.3	0.377
eIF2Bdelta-PD	0.3	0.79
eIF3g1-PA	0.29	0.409
ctp-PF	0.29	0.364
GstT1-PA	0.29	0.457
IscU-PA	0.29	0.572
Plc21C-PD	0.28	0.645
Nelf-E-PA	0.28	0.473
mahe-PC	0.28	0.69
Pfdn2-PA	0.28	0.386
Sec63-PA	0.28	0.451
CG3638-PG	0.28	0.49
TBPH-PF	0.28	0.396
aos-PA	0.27	0.371
msn-PA	0.27	0.413
cv-2-PA	0.27	0.462
hang-PD	0.27	0.705
alpha-Man-IIa-PB	0.26	0.481
Lrch-PB	0.26	0.522
Act42A-PA	0.26	0.335
betaCOP-PA	0.25	0.512
uex-PH	0.25	0.733
Hexo2-PA	0.25	0.681
Hipk-PD	0.25	0.715
teq-PF	0.25	0.411
Akap200-PG	0.25	0.391
eIF3b-PA	0.25	0.509
CG46280-PB	0.25	0.43
RpS15Aa-PA	0.24	0.578
Lis-1-PF	0.24	0.501
CG17712-PA	0.24	0.634
lola-PO	0.24	0.717
Hrb27C-PB	0.24	0.43
CG10527-PA	0.24	0.535
P5CDh1-PB	0.24	0.734
IntS9-PA	0.23	0.749
CG3448-PB	0.23	0.859
RpS14b-PA	0.23	0.493
CG18428-PA	0.23	0.434
gammaTub23C-PA	0.23	0.651
lva-PC	0.23	0.572
eIF3l-PA	0.23	0.652
RpS20-PA	0.22	0.422
Hrb98DE-PD	0.22	0.86
Stip1-PA	0.22	0.531
Rpn2-PB	0.22	0.708
mbf1-PE	0.22	0.475
isoQC-PA	0.22	0.826
Kap-alpha3-PA	0.22	0.693
Tet-PF	0.22	0.625
Cp1-PC	0.21	0.442
g-PB	0.2	0.536
Nepl9-PA	0.2	0.77
CstF64-PA	0.2	0.519
Wee1-PB	0.2	0.563
CG10075-PA	0.2	0.62
CG12288-PA	0.2	0.467
RpS12-PB	0.2	0.582
l(1)G0320-PB	0.2	0.638
CG31249-PA	0.19	0.771
Cen-PB	0.19	0.818
InR-PC	0.19	0.605
CG9270-PC	0.19	0.571
Ak3-PA	0.18	0.525
RpI1-PA	0.18	0.56
Jra-PC	0.18	0.66
CG5543-PA	0.18	0.848
Not1-PH	0.18	0.793
Golgin104-PA	0.18	0.816
Rbcn-3B-PB	0.18	0.709
l(2)37Cb-PA	0.18	0.658
Eps-15-PB	0.18	0.55
Ada3-PC	0.18	0.697
Prp3-PA	0.18	0.852
bai-PA	0.18	0.62
mahj-PB	0.17	0.756
CG1703-PA	0.17	0.643
Fmr1-PG	0.17	0.538
RpL13-PC	0.17	0.617
arx-PA	0.17	0.87
14-3-3epsilon-PA	0.17	0.676
CG6683-PA	0.17	0.656
RpS3-PB	0.16	0.598
CG12909-PA	0.16	0.56
Nacalpha-PA	0.16	0.916
CG8635-PB	0.16	0.635
pAbp-PA	0.16	0.647
SkpA-PE	0.16	0.622
coro-PD	0.16	0.618
CG33332-PA	0.16	0.788
kay-PA	0.16	0.582
RpL10Ab-PA	0.15	0.687
RpS19a-PC	0.15	0.651
yin-PD	0.15	0.871
Act88F-PA	0.15	0.583
Edc3-PB	0.15	0.643
CAH3-PA	0.14	0.59
Prps-PB	0.14	0.712
Sap130-PC	0.14	0.644
Caf1-180-PB	0.14	0.607
SCAR-PD	0.14	0.634
Spc25-PA	0.14	0.831
tacc-PJ	0.13	0.675
CG14965-PA	0.13	0.763
DIP2-PA	0.12	0.77
MTA1-like-PB	0.12	0.721
CG17078-PB	0.12	0.716
RpL31-PA	0.12	0.716
rb-PC	0.12	0.804
bocks-PB	0.11	0.679
eIF3j-PA	0.11	0.74
M1BP-PA	0.11	0.739
Khc-73-PE	0.11	0.805
Sec8-PA	0.11	0.874
loco-PD	0.11	0.779
Yeti-PB	0.11	0.815
Sps1-PA	0.11	0.813
CG11164-PB	0.11	0.679
vkg-PB	0.11	0.706
scramb2-PA	0.11	0.903
RpL19-PA	0.1	0.749
Upf1-PB	0.1	0.802
yip2-PA	0.1	0.778
wac-PD	0.1	0.805
Taf8-PA	0.1	0.749
obe-PA	0.1	0.807
Pvf2-PA	0.09	0.764
robo1-PC	0.09	0.86
14-3-3zeta-PG	0.09	0.78
RpS24-PA	0.09	0.962
HBS1-PA	0.09	0.732
jvl-PD	0.09	0.89
Vha68-2-PA	0.09	0.799
Cpsf160-PA	0.09	0.809
vari-PB	0.09	0.952
mod(mdg4)-PS	0.09	0.78
RpS7-PE	0.09	0.869
CG42724-PK	0.08	0.79
nbs-PE	0.08	0.81
Trx-2-PA	0.08	0.887
CG6227-PA	0.08	0.842
Ssl1-PA	0.08	0.882
nej-PC	0.08	0.871
drongo-PF	0.08	0.885
CG14230-PA	0.08	0.813
Sbf-PA	0.08	0.908
Pdi-PA	0.08	0.823
CG8064-PA	0.08	0.915
Hrb87F-PA	0.08	0.807
CG11970-PA	0.08	0.804
CG30015-PE	0.08	0.878
CG4572-PA	0.08	0.821
ArfGAP3-PH	0.07	0.865
Mocs1-PC	0.07	0.944
Fak-PB	0.07	0.928
Pp1alpha-96A-PB	0.07	0.963
Slbp-PA	0.07	0.84
CG4901-PC	0.07	0.926
Piezo-PP	0.07	0.919
HnRNP-K-PC	0.07	0.827
Capr-PA	0.07	0.828
CG14073-PB	0.07	0.86
Gcn2-PC	0.06	0.954
ago-PA	0.06	0.898
Vha13-PA	0.06	0.951
CG7556-PA	0.06	0.888
CG1142-PA	0.05	0.96
Cat-PA	0.05	0.89
Vap33-PE	0.05	0.88
CG10336-PC	0.05	0.976
CG1344-PB	0.05	0.887
CG1316-PA	0.05	0.871
Mat1-PA	0.05	0.937
CG14629-PA	0.05	0.872
Atu-PA	0.04	0.947
Pabp2-PB	0.04	0.929
Khc-PA	0.04	0.92
Mtpbeta-PA	0.04	0.878
mor-PA	0.04	0.927
CG11929-PA	0.04	0.926
Rbp1-PD	0.03	0.915
Tapdelta-PA	0.03	0.914
CG9667-PA	0.03	0.975
smg-PD	0.03	0.962
CoRest-PG	0.03	0.942
Prx3-PA	0.02	0.965
Glut4EF-PG	0.02	0.972
Rev1-PA	0.02	0.98
DNApol-alpha73-PC	0.02	0.955
GM130-PA	0.02	0.963
RpI12-PA	0.01	0.973
Hem-PA	0.01	0.994
CG3847-PA	0.01	0.997
CG8963-PA	0	0.994
CG18809-PB	0	1
Fib-PA	0	1
rnh1-PA	0	0.999
spoon-PC	0	0.996
tai-PG	0	0.992
GlyS-PA	0	0.996
CG2021-PA	-0.01	0.988
snRNP-U1-70K-PA	-0.01	0.979
BCL7-like-PA	-0.01	0.987
mod-PA	-0.01	0.968
IntS12-PA	-0.01	0.968
rogdi-PB	-0.01	0.992
or-PA	-0.02	0.957
RpL23A-PB	-0.02	0.955
Cip4-PB	-0.02	0.974
Prat-PA	-0.02	0.942
CG9941-PA	-0.02	0.966
Cdep-PE	-0.02	0.942
RpL23-PA	-0.02	0.935
Caf1-55-PA	-0.02	0.95
wdp-PC	-0.02	0.932
cact-PD	-0.03	0.931
Rpb8-PA	-0.03	0.916
RpS25-PA	-0.03	0.911
CG2186-PC	-0.03	0.908
CG8468-PC	-0.03	0.977
Cp190-PA	-0.03	0.903
Nmnat-PC	-0.03	0.916
Phm-PA	-0.03	0.962
RpI135-PA	-0.03	0.94
dock-PC	-0.04	0.93
mei-38-PC	-0.04	0.89
CG32409-PA	-0.04	0.908
CG31368-PD	-0.04	0.91
AspRS-m-PD	-0.04	0.907
CycB-PA	-0.05	0.869
ALiX-PA	-0.05	0.923
cyp33-PA	-0.05	0.954
mRpL32-PA	-0.05	0.94
shi-PN	-0.05	0.901
Dcr-2-PA	-0.05	0.942
eIF5-PF	-0.05	0.967
OstDelta-PA	-0.06	0.832
B52-PO	-0.06	0.836
SLIRP1-PB	-0.06	0.86
CG30382-PA	-0.06	0.881
LysRS-PA	-0.07	0.872
Taf2-PB	-0.07	0.905
rig-PB	-0.07	0.899
Nc73EF-PF	-0.07	0.815
Sin-PA	-0.07	0.817
mRpL40-PA	-0.07	0.856
Vha55-PC	-0.07	0.817
mod(mdg4)-PT	-0.07	0.874
CG6340-PB	-0.07	0.819
Hsp83-PA	-0.07	0.81
TyrRS-m-PA	-0.07	0.874
Stim-PA	-0.08	0.81
CG8441-PB	-0.08	0.92
tex-PA	-0.08	0.942
Dlc90F-PA	-0.08	0.865
Cam-PD	-0.08	0.8
CG42232-PB	-0.08	0.843
scu-PA	-0.08	0.792
LRR-PB	-0.08	0.844
CG4658-PB	-0.08	0.926
smid-PC	-0.09	0.754
Cap-D2-PA	-0.09	0.889
dl-PB	-0.09	0.891
l(1)G0193-PB	-0.09	0.798
CG9018-PA	-0.09	0.78
PH4alphaEFB-PA	-0.09	0.769
Arp2-PA	-0.09	0.898
CG6512-PA	-0.09	0.847
CG34159-PA	-0.1	0.808
tou-PF	-0.1	0.753
Ns4-PA	-0.1	0.916
eIF4E1-PC	-0.1	0.717
Atg8a-PA	-0.1	0.771
bdg-PC	-0.1	0.907
Dp-PA	-0.1	0.818
Tango1-PC	-0.1	0.715
su(sable)-PA	-0.11	0.785
MRP-PI	-0.11	0.724
CG8507-PA	-0.11	0.678
enc-PF	-0.11	0.787
CG5555-PB	-0.12	0.794
Brf-PA	-0.12	0.846
Ost48-PA	-0.12	0.698
Arpc4-PA	-0.12	0.702
EloB-PA	-0.12	0.782
Poc1-PA	-0.12	0.713
Rbp1-like-PB	-0.13	0.653
CG1677-PB	-0.13	0.66
Rpb3-PA	-0.13	0.85
Usp16-45-PA	-0.13	0.788
4E-T-PC	-0.13	0.691
Hel25E-PC	-0.13	0.723
LSm3-PB	-0.13	0.872
sqd-PA	-0.14	0.643
CG17187-PA	-0.14	0.803
Cdk1-PA	-0.14	0.724
kra-PD	-0.14	0.696
Irbp18-PB	-0.14	0.709
svr-PH	-0.14	0.735
spel1-PA	-0.15	0.757
pan-PB	-0.15	0.882
me31B-PA	-0.15	0.649
EndoA-PB	-0.15	0.664
CG14104-PB	-0.15	0.691
tna-PA	-0.15	0.789
CG10265-PA	-0.16	0.658
sw-PJ	-0.16	0.8
mRpS35-PA	-0.16	0.796
TfIIFalpha-PA	-0.16	0.564
RhoGAP92B-PA	-0.16	0.648
Gp150-PD	-0.16	0.591
fab1-PA	-0.17	0.707
CG7834-PA	-0.17	0.59
REG-PB	-0.17	0.728
Rrp40-PA	-0.17	0.596
Ski6-PA	-0.17	0.577
dtn-PE	-0.17	0.666
eIF3d1-PB	-0.17	0.582
chif-PA	-0.17	0.761
msb1l-PA	-0.18	0.867
gry-PB	-0.18	0.567
swm-PB	-0.18	0.587
sbr-PA	-0.18	0.869
FRG1-PA	-0.18	0.658
S-PB	-0.19	0.654
ana1-PC	-0.19	0.579
l(3)05822-PB	-0.19	0.483
shep-PE	-0.19	0.705
Nrd1-PA	-0.19	0.836
CG1677-PD	-0.19	0.602
Klp3A-PB	-0.19	0.527
CG8176-PE	-0.19	0.823
CG31915-PA	-0.2	0.816
Rpb5-PB	-0.2	0.678
smid-PA	-0.2	0.519
Prp40-PA	-0.2	0.663
CG8677-PC	-0.2	0.523
CG17768-PB	-0.2	0.671
Rsf1-PB	-0.21	0.54
blw-PA	-0.21	0.586
Ehbp1-PF	-0.21	0.787
Pp2A-29B-PB	-0.21	0.744
DNApol-alpha180-PA	-0.21	0.526
ScsbetaA-PC	-0.21	0.558
Spt5-PA	-0.21	0.641
CG3198-PA	-0.21	0.675
Trxr-1-PB	-0.22	0.725
Rme-8-PA	-0.22	0.65
CG2701-PA	-0.22	0.475
Coprox-PA	-0.22	0.564
CG17249-PA	-0.22	0.807
RpII215-PA	-0.22	0.698
CG7182-PB	-0.22	0.435
LSm7-PB	-0.22	0.562
barc-PA	-0.23	0.452
pico-PA	-0.23	0.869
CG40228-PD	-0.23	0.945
CG31855-PB	-0.23	0.686
Max-PD	-0.23	0.606
Wdr82-PA	-0.23	0.71
Mtpalpha-PB	-0.23	0.399
CG31457-PB	-0.24	0.713
CG33695-PE	-0.24	0.598
RnrL-PA	-0.24	0.649
CG2694-PA	-0.24	0.611
Rad60-PD	-0.24	0.529
Bet3-PA	-0.25	0.64
Hrb98DE-PC	-0.25	0.677
nesd-PB	-0.25	0.512
Sry-beta-PB	-0.25	0.543
gro-PE	-0.25	0.441
Snap29-PA	-0.26	0.406
Pvr-PJ	-0.26	0.502
kuz-PF	-0.26	0.402
Mis12-PA	-0.26	0.508
RpL3-PA	-0.26	0.435
CG11964-PA	-0.26	0.832
Ack-PA	-0.26	0.434
U2af50-PB	-0.26	0.358
CG6379-PA	-0.26	0.451
RpS17-PB	-0.27	0.432
mRpS18C-PA	-0.27	0.41
Mapmodulin-PC	-0.27	0.454
RpII140-PB	-0.27	0.549
Dhod-PA	-0.27	0.74
Phb2-PE	-0.27	0.509
sgg-PJ	-0.28	0.334
CG1785-PA	-0.28	0.826
Mccc2-PA	-0.28	0.45
how-PD	-0.28	0.553
HDAC1-PA	-0.28	0.491
yrt-PA	-0.28	0.724
Srlp-PA	-0.28	0.608
eEF1alpha1-PA	-0.29	0.374
snRNP-U1-C-PA	-0.29	0.579
CG9213-PB	-0.3	0.471
Rpb10-PA	-0.3	0.601
Larp7-PA	-0.3	0.395
Gprk1-PB	-0.3	0.642
sax-PC	-0.3	0.374
Bre1-PA	-0.31	0.367
Rcd4-PA	-0.31	0.804
CG4849-PA	-0.31	0.342
holn1-PA	-0.31	0.409
CG6418-PB	-0.31	0.293
CG13850-PA	-0.31	0.789
dco-PE	-0.31	0.566
CG17168-PA	-0.31	0.314
CG3436-PA	-0.31	0.292
EloA-PA	-0.31	0.427
Naa40-PA	-0.31	0.531
Rlip-PA	-0.31	0.394
Arp10-PB	-0.31	0.815
scrib-PL	-0.31	0.361
CG14641-PA	-0.32	0.488
Imp-PJ	-0.32	0.682
Set-PA	-0.32	0.58
RpS3A-PA	-0.32	0.313
TH1-PB	-0.33	0.807
Eb1-PE	-0.33	0.375
Vps13-PB	-0.33	0.267
eIF1-PA	-0.33	0.331
CG5504-PB	-0.33	0.238
Msh6-PA	-0.33	0.451
mle-PA	-0.33	0.733
drosha-PA	-0.33	0.707
CG7741-PA	-0.34	0.753
CG33523-PF	-0.34	0.248
Zdhhc8-PE	-0.34	0.534
CG4199-PG	-0.34	0.392
l(2)37Cc-PD	-0.34	0.433
RhoGAP19D-PD	-0.34	0.464
Nup205-PA	-0.34	0.621
Pfdn1-PB	-0.34	0.674
CG31301-PA	-0.34	0.27
parvin-PA	-0.35	0.291
CG9272-PA	-0.35	0.767
CG2790-PA	-0.35	0.515
Sf3b1-PA	-0.35	0.238
Fen1-PA	-0.35	0.456
Sas10-PA	-0.35	0.724
timeout-PA	-0.36	0.563
RpLP1-PB	-0.36	0.316
trx-PA	-0.36	0.405
PIP4K-PA	-0.36	0.699
eIF4A-PC	-0.36	0.218
Larp4B-PB	-0.36	0.219
Dlg5-PA	-0.36	0.299
pic-PA	-0.37	0.248
Jupiter-PH	-0.37	0.241
smash-PE	-0.37	0.245
Dscam1-PBH	-0.37	0.595
nudC-PB	-0.37	0.429
CG11076-PA	-0.38	0.299
eIF3c-PA	-0.38	0.266
eco-PB	-0.38	0.595
cactin-PB	-0.38	0.378
Hel89B-PC	-0.38	0.359
RpS9-PA	-0.38	0.202
Nc73EF-PC	-0.38	0.687
Eb1-PD	-0.38	0.201
l(2)37Cg-PA	-0.39	0.852
NO66-PB	-0.39	0.224
NiPp1-PA	-0.39	0.537
Trs23-PA	-0.39	0.617
RpS6-PB	-0.39	0.51
Ythdc1-PA	-0.39	0.595
Chd1-PB	-0.39	0.525
MESR3-PB	-0.39	0.411
Rcd-1-PA	-0.39	0.704
ssp-PA	-0.39	0.347
Pdha-PC	-0.39	0.316
endos-PB	-0.4	0.464
CG33213-PA	-0.4	0.743
nop5-PA	-0.4	0.181
Rb97D-PF	-0.4	0.173
Nop56-PA	-0.41	0.149
AMPdeam-PE	-0.41	0.274
ATPsynD-PB	-0.41	0.542
spt4-PA	-0.42	0.768
x16-PA	-0.42	0.252
Ten-m-PE	-0.42	0.207
Calr-PB	-0.42	0.191
CG11857-PC	-0.42	0.695
U4-U6-60K-PA	-0.42	0.347
CG32176-PA	-0.43	0.651
Dap160-PB	-0.43	0.782
CLIP-190-PW	-0.43	0.152
Ref1-PA	-0.43	0.468
CG11586-PA	-0.43	0.323
Sf3b3-PA	-0.43	0.346
Caf1-105-PA	-0.44	0.13
polo-PA	-0.44	0.521
Rel-PB	-0.44	0.149
kuk-PC	-0.44	0.181
CG11122-PA	-0.44	0.209
Map60-PA	-0.44	0.26
ldbr-PB	-0.44	0.156
AGO2-PC	-0.45	0.15
HmgD-PB	-0.45	0.132
CG11858-PA	-0.45	0.38
l(2)10685-PA	-0.45	0.539
CG7049-PA	-0.45	0.341
CG2162-PE	-0.46	0.309
Dap160-PA	-0.46	0.178
scra-PA	-0.46	0.484
CG33303-PB	-0.46	0.137
Sec24AB-PA	-0.46	0.422
Nlp-PB	-0.47	0.156
Chd64-PB	-0.47	0.299
ZAP3-PC	-0.47	0.147
NC2beta-PA	-0.47	0.219
Sym-PA	-0.47	0.406
MAGE-PA	-0.47	0.66
gek-PA	-0.47	0.178
bic-PA	-0.47	0.178
CrebB-PF	-0.48	0.782
nolo-PA	-0.48	0.165
COX6B-PA	-0.48	0.268
Fer1HCH-PB	-0.49	0.216
CG13807-PA	-0.49	0.388
sti-PB	-0.49	0.141
eIF6-PA	-0.49	0.633
vlc-PF	-0.49	0.169
RpS18-PB	-0.49	0.114
scra-PB	-0.49	0.0904
CG11444-PA	-0.49	0.123
Svil-PAE	-0.5	0.123
CG7461-PC	-0.5	0.398
Spindly-PB	-0.5	0.0939
Mtr4-PA	-0.51	0.101
CG13631-PA	-0.51	0.115
ytr-PB	-0.51	0.378
bs-PC	-0.52	0.168
Nse4-PC	-0.52	0.436
Rpb12-PA	-0.52	0.134
DCTN2-p50-PA	-0.52	0.208
CG10417-PA	-0.52	0.183
nocte-PB	-0.52	0.0861
Tim8-PA	-0.53	0.595
Manf-PA	-0.53	0.183
Nopp140-PB	-0.53	0.0826
BubR1-PA	-0.53	0.463
mRpS29-PA	-0.53	0.38
RpL5-PB	-0.53	0.273
Ilk-PA	-0.54	0.55
CG12391-PA	-0.54	0.15
CG3732-PA	-0.54	0.173
mub-PK	-0.54	0.439
Saf-B-PB	-0.54	0.126
Git-PA	-0.54	0.213
Cpsf6-PA	-0.55	0.0915
Grip71-PA	-0.55	0.319
Amun-PG	-0.56	0.2
wmd-PA	-0.56	0.566
CG17931-PC	-0.56	0.125
hts-PQ	-0.56	0.0876
CG15160-PC	-0.56	0.0651
CG42588-PA	-0.57	0.189
Ziz-PK	-0.57	0.0765
hppy-PA	-0.57	0.337
CG8675-PA	-0.57	0.839
mor-PB	-0.57	0.273
PPP4R2r-PB	-0.57	0.0902
Psi-PE	-0.57	0.253
P32-PA	-0.58	0.23
CG11710-PB	-0.58	0.323
Hsc70-3-PC	-0.58	0.11
ATPsynCF6-PB	-0.58	0.367
CG2931-PA	-0.58	0.0664
tay-PC	-0.59	0.415
Rat1-PA	-0.59	0.0926
RpS4-PC	-0.59	0.0997
CG12093-PA	-0.6	0.0839
SMSr-PA	-0.6	0.225
CG4598-PB	-0.6	0.421
Nap1-PA	-0.6	0.157
Mfap1-PA	-0.6	0.124
mRpS23-PA	-0.6	0.0975
Claspin-PB	-0.61	0.238
CG7430-PA	-0.61	0.108
Map205-PB	-0.61	0.0646
CG5516-PA	-0.61	0.198
cerv-PD	-0.62	0.191
stck-PC	-0.62	0.484
Nufip-PA	-0.62	0.358
Mical-PL	-0.63	0.183
RhoGAPp190-PF	-0.63	0.224
Non2-PA	-0.63	0.0746
CG6388-PA	-0.63	0.152
Lst8-PA	-0.63	0.0635
tsr-PA	-0.63	0.0805
CG4119-PA	-0.64	0.0494
Rip11-PD	-0.64	0.0551
Rbcn-3A-PB	-0.64	0.476
CG1646-PB	-0.64	0.204
Jafrac2-PA	-0.64	0.0849
gw-PE	-0.64	0.0487
RpS8-PG	-0.64	0.124
CG11839-PB	-0.65	0.257
Axn-PA	-0.65	0.571
Rop-PA	-0.65	0.681
bonsai-PA	-0.65	0.0802
CG9344-PA	-0.65	0.192
RpL30-PB	-0.66	0.146
CG7564-PC	-0.66	0.0393
vri-PF	-0.66	0.106
Klc-PA	-0.66	0.195
CG33217-PA	-0.67	0.477
LSm1-PA	-0.67	0.353
su(f)-PF	-0.67	0.395
RpL21-PB	-0.68	0.0383
CNBP-PA	-0.68	0.061
bsf-PA	-0.68	0.128
PRAS40-PA	-0.68	0.51
Rpb4-PF	-0.68	0.152
CG9328-PA	-0.68	0.522
CG12134-PD	-0.69	0.0725
Scm-PB	-0.69	0.0884
SNF4Agamma-PG	-0.69	0.129
Dek-PB	-0.7	0.0724
Hsc70-5-PB	-0.7	0.0745
eIF3k-PA	-0.7	0.585
Sec61beta-PA	-0.71	0.0607
RpL29-PA	-0.71	0.761
Fpps-PA	-0.71	0.0693
sty-PB	-0.71	0.421
NK7.1-PB	-0.72	0.175
CG9114-PA	-0.72	0.257
Ctf4-PA	-0.73	0.0315
Mettl3-PA	-0.73	0.0794
CG17612-PA	-0.73	0.0469
ATPsynbeta-PC	-0.73	0.171
rictor-PA	-0.73	0.135
CG17493-PC	-0.74	0.181
pod1-PA	-0.74	0.166
geminin-PA	-0.74	0.0275
wap-PB	-0.75	0.392
CG31638-PA	-0.75	0.029
WRNexo-PB	-0.75	0.409
Cirl-PI	-0.75	0.193
rumi-PA	-0.75	0.0517
CG13625-PA	-0.75	0.0508
Mettl14-PA	-0.75	0.0823
POSH-PA	-0.76	0.0741
Ndf-PC	-0.76	0.0239
RpS23-PA	-0.77	0.35
CG7800-PA	-0.77	0.0615
UQCR-C1-PB	-0.77	0.108
LpR2-PE	-0.77	0.419
mRRF1-PA	-0.77	0.065
chb-PA	-0.78	0.284
Dis3-PA	-0.78	0.175
Sas-6-PA	-0.78	0.354
Kdm4B-PE	-0.78	0.179
Sry-delta-PA	-0.78	0.173
RPA2-PA	-0.78	0.2
tral-PH	-0.78	0.0342
Slik-PB	-0.78	0.43
Parg-PC	-0.78	0.0748
Akr1B-PA	-0.79	0.392
pea-PA	-0.79	0.466
Arp1-PA	-0.79	0.117
CG5986-PB	-0.79	0.201
Fip1-PA	-0.79	0.0234
CG5382-PB	-0.79	0.313
D1-PC	-0.79	0.0353
DCTN4-p62-PA	-0.79	0.168
qkr58E-2-PA	-0.8	0.136
CG9135-PC	-0.8	0.195
Bet5-PA	-0.81	0.417
CG44242-PB	-0.81	0.034
chico-PB	-0.82	0.0247
Cdk12-PB	-0.82	0.0771
RpL28-PB	-0.82	0.0249
CG18789-PA	-0.83	0.465
Lk6-PA	-0.83	0.139
RPA3-PB	-0.83	0.12
pr-PC	-0.83	0.135
Sdc-PJ	-0.84	0.469
CG15432-PB	-0.84	0.0523
Dlic-PD	-0.84	0.0297
fand-PA	-0.84	0.328
CG14805-PA	-0.85	0.0315
CG16865-PA	-0.85	0.0498
Sod2-PA	-0.85	0.0264
CG18081-PA	-0.85	0.0187
Nuak-PO	-0.86	0.0255
JHDM2-PB	-0.87	0.388
TER94-PA	-0.87	0.0188
ssx-PB	-0.88	0.0883
hts-PM	-0.88	0.0849
wcy-PG	-0.89	0.0438
Jafrac1-PE	-0.89	0.0125
RpL4-PA	-0.89	0.0175
aru-PA	-0.89	0.0184
Nph-PB	-0.89	0.0292
ImpL2-PC	-0.89	0.0308
Nulp1-PC	-0.9	0.25
Ccdc56-PA	-0.9	0.3
qkr58E-3-PD	-0.9	0.0138
unk-PG	-0.91	0.034
raskol-PI	-0.91	0.0631
RpS2-PC	-0.91	0.0525
Smg5-PB	-0.92	0.0599
CG7950-PA	-0.92	0.0488
ena-PF	-0.92	0.0298
mRpS31-PA	-0.92	0.0318
Zif-PC	-0.92	0.039
CG7183-PA	-0.92	0.0182
Aatf-PA	-0.93	0.0718
Mdh2-PA	-0.93	0.47
[truncated: 342 more rows]

## Sheet: legend
TFIIA-L-FLAG immunoprecipitation mass spectrometry. TFIIA was immunoprecipitated from a TFIIA-L-AID-3xFLAG expressing S2 cell line and analyzed by mass spectrometry. Experiment samples was analyzed in triplicates and enrichment over a control lysate not expressing a FLAG epitope was determined (log2-fold change values are indicated). Statistical significance was determined using limma (p-values r…
